# Supplementary material for: Randomly controlled drivers using minimally invasive sampling: assessment of drug prevalence in Western Switzerland over two time periods
Source: BMC Public Health. 2022 Dec 28;22:2446. doi: 10.1186/s12889-022-14883-2 (PMC9795657; doi:10.1186/s12889-022-14883-2)
Supplement: Supplementary file 2 — Additional file 2. [file 12889_2022_14883_MOESM2_ESM.xlsx]

## Sheet: AllRaw
		CODE					EVENEMENT											VEHICULE - CONDUCTEUR												Tests préliminaires (au bord de la route)
														Type Ev.				Véhicule						Sexe			Age			Ethylomètre										Test salive
		N°		N° IUML	N°LTCF		Canton	Lieu		Route	Jour	Date	Heure	Accident	Non accident	Contrôle Etude		Voiture	Camion	Véhicule militaire	Moto	Cycle	Piéton	Homme	Femme	Poids	Année nais.	Age		OUI	NON	Ethylomètre 1ère mes.	Heure	Ethylomètre 2e mes.	Heure	Ethylomètre 3e mes.	Heure	Ethylomètre 4e mes.	Heure	OUI	NON	Drug Wipe	Autre	Heure	Amphétamines	Barbituriques	Benzodiaépines	Cannabis	Cocaïne
												jj.mm.aa	hh:mm													kg		ans				g ‰	hh:mm	g ‰	hh:mm	g ‰	hh:mm	g ‰	hh:mm					hh:mm
P1	√	1	1	13521			FR	Epagny		RC	Week	2006-10-20	12h-20h			X		X						X				25
	√	2	2	13522			FR	Epagny		RC	Week	2006-10-20	12h-20h			X		X						X				43
	√	3	3	13523			FR	Epagny		RC	Week	2006-10-20	12h-20h			X		X						X				82
	√	4	4	13618			FR	Epagny		RC	Week	2006-10-20	12h-20h			X		X							X			26
	√	5	5	13630			FR	Epagny		RC	Week	2006-10-20	12h-20h			X		X						X				42
	√	6	6	13652			FR	Epagny		RC	Week	2006-10-20	12h-20h			X		X						X				58
	√	7	7	13654			FR	Epagny		RC	Week	2006-10-20	12h-20h			X		X						X				48
	√	8	8	13668			FR	Epagny		RC	Week	2006-10-20	12h-20h			X		X							X			58
	√	9	9	13669			FR	Epagny		RC	Week	2006-10-20	12h-20h			X		X						X				41
	√	10	10	13670			FR	Epagny		RC	Week	2006-10-20	12h-20h			X		X						X				53
	√	11	11	13671			FR	Epagny		RC	Week	2006-10-20	12h-20h			X		X										44
	√	12	12	13672			FR	Epagny		RC	Week	2006-10-20	12h-20h			X		X						X				38
	√	13	13	14947			FR	Epagny		RC	Week	2006-10-20	12h-20h			X		X							X			72
	√	14	14	14948			FR	Epagny		RC	Week	2006-10-20	12h-20h			X		X										46
	√	15	15	14949			FR	Epagny		RC	Week	2006-10-20	12h-20h			X		X						X				90
	√	16	16	14952			FR	Epagny		RC	Week	2006-10-20	12h-20h			X		X						X				54
	√	17	17	14954			FR	Epagny		RC	Week	2006-10-20	12h-20h			X		X							X			59
	√	18	18	14955			FR	Epagny		RC	Week	2006-10-20	12h-20h			X		X						X				61
	√	19	19	14956			FR	Epagny		RC	Week	2006-10-20	12h-20h			X		X						X				39
	√	20	20	14957			FR	Epagny		RC	Week	2006-10-20	12h-20h			X		X							X			24
	√	21	21	14958			FR	Epagny		RC	Week	2006-10-20	12h-20h			X		X						X				50
	√	22	22	14959			FR	Epagny		RC	Week	2006-10-20	12h-20h			X		X							X			71
	√	23	23	14960			FR	Epagny		RC	Week	2006-10-20	12h-20h			X		X							X			41
	√	24	24	14961			FR	Epagny		RC	Week	2006-10-20	12h-20h			X		X						X				68
	√	25	25	14962			FR	Epagny		RC	Week	2006-10-20	12h-20h			X		X						X				82
	√	26	26	14963			FR	Epagny		RC	Week	2006-10-20	12h-20h			X		X										50
	√	27	27	14964			FR	Epagny		RC	Week	2006-10-20	12h-20h			X		X										40
	√	28	28	14965			FR	Epagny		RC	Week	2006-10-20	12h-20h			X		X										38
	√	29	29	14966			FR	Epagny		RC	Week	2006-10-20	12h-20h			X		X										38
	√	30	30	14967			FR	Epagny		RC	Week	2006-10-20	12h-20h			X		X										75
	√	31	31	14968			FR	Epagny		RC	Week	2006-10-20	12h-20h			X		X										55
	√	32	32	14969			FR	Epagny		RC	Week	2006-10-20	12h-20h			X		X										47
	√	33	33	14970			FR	Epagny		RC	Week	2006-10-20	12h-20h			X		X						X				57
	√	34	34	14971			FR	Epagny		RC	Week	2006-10-20	12h-20h			X		X						X				29
	√	35	35	14972			FR	Epagny		RC	Week	2006-10-20	12h-20h			X		X						X				64
	√	36	36	14973			FR	Epagny		RC	Week	2006-10-20	12h-20h			X		X							X			43
	√	37	37	14974			FR	Epagny		RC	Week	2006-10-20	12h-20h			X		X							X			49
	√	38	38	14976			FR	Epagny		RC	Week	2006-10-20	12h-20h			X		X										66
	√	39	39	14978			FR	Epagny		RC	Week	2006-10-20	12h-20h			X		X						X				78
	√	40	40	14979			FR	Epagny		RC	Week	2006-10-20	12h-20h			X		X										67
	√	41	41	14980			FR	Epagny		RC	Week	2006-10-20	12h-20h			X		X							X			23
	√	42	42	14981			FR	Epagny		RC	Week	2006-10-20	12h-20h			X		X						X				37
	√	43	43	14982			FR	Epagny		RC	Week	2006-10-20	12h-20h			X		X							X			40
	√	44	44	14983			FR	Epagny		RC	Week	2006-10-20	12h-20h			X		X						X				43
	√	45	45	14984			FR	Epagny		RC	Week	2006-10-20	12h-20h			X		X							X			62
	√	46	46	14985			FR	Epagny		RC	Week	2006-10-20	12h-20h			X		X										64
	√	47	47	14986			FR	Epagny		RC	Week	2006-10-20	12h-20h			X		X										28
	√	48	48	14987			FR	Epagny		RC	Week	2006-10-20	12h-20h			X		X										54
	√	49	49	14988			FR	Epagny		RC	Week	2006-10-20	12h-20h			X		X						X				45
	√	50	50	14989			FR	Epagny		RC	Week	2006-10-20	12h-20h			X		X						X				48
	√	51	51	O 408250			FR	Epagny		RC	Week	2006-10-20	12h-20h			X		X						X				37
	√	52	52	O 408260			FR	Epagny		RC	Week	2006-10-20	12h-20h			X		X						X				57
	√	1	53	001 AJ			VD	Roche		RC	Week	2006-11-02	12h-20h			X		X						X				22
	√	2	54	002 AJ			VD	Roche		RC	Week	2006-11-02	12h-20h			X		X						X				28
	√	3	55	003 AJ			VD	Roche		RC	Week	2006-11-02	12h-20h			X		X							X			61
	√	4	56	004			VD	Roche		RC	Week	2006-11-02	12h-20h			X		X						X				59
	√	5	57	B01			VD	Roche		RC	Week	2006-11-02	12h-20h			X		X							X			44
	√	6	58	B02			VD	Roche		RC	Week	2006-11-02	12h-20h			X
	√	7	59	B03			VD	Roche		RC	Week	2006-11-02	12h-20h			X		X						X				46
	√	8	60	B04			VD	Roche		RC	Week	2006-11-02	12h-20h			X		X							X			37
	√	9	61	MPA001			VD	Roche		RC	Week	2006-11-02	12h-20h			X		X						X				50
	√	10	62	MPA002			VD	Roche		RC	Week	2006-11-02	12h-20h			X		X							X			58
	√	11	63	Y01			VD	Roche		RC	Week	2006-11-02	12h-20h			X		X						X				39
	√	12	64	Y02			VD	Roche		RC	Week	2006-11-02	12h-20h			X		X										25
	√	13	65	Y03			VD	Roche		RC	Week	2006-11-02	12h-20h			X		X										39
	√	14	66	Y04			VD	Roche		RC	Week	2006-11-02	12h-20h			X		X										60
	√	15	67	13524			VD	Roche		RC	Week	2006-11-02	12h-20h			X		X							X			48
	√	16	68	13525			VD	Roche		RC	Week	2006-11-02	12h-20h			X		X							X			66
	√	17	69	13526			VD	Roche		RC	Week	2006-11-02	12h-20h			X		X						X				51
	√	18	70	13653			VD	Roche		RC	Week	2006-11-02	12h-20h			X		X						X				23
	√	19	71	13673			VD	Roche		RC	Week	2006-11-02	12h-20h			X		X						X				57
	√	20	72	14950			VD	Roche		RC	Week	2006-11-02	12h-20h			X		X										56
	√	21	73	14951			VD	Roche		RC	Week	2006-11-02	12h-20h			X		X							X			27
	√	22	74	14953			VD	Roche		RC	Week	2006-11-02	12h-20h			X		X						X				44
	√	23	75	14975			VD	Roche		RC	Week	2006-11-02	12h-20h			X		X							X			63
	√	24	76	40815			VD	Roche		RC	Week	2006-11-02	12h-20h			X		X						X				28
	√	25	77	40816			VD	Roche		RC	Week	2006-11-02	12h-20h			X		X							X			49
	√	34	78	40827			VD	Roche		RC	Week	2006-11-02	12h-20h			X		X						X				34
	√	41	79	40834			VD	Roche		RC	Week	2006-11-02	12h-20h			X		X						X				43
	√	42	80	40835			VD	Roche		RC	Week	2006-11-02	12h-20h			X		X							X			73
	√	43	81	40836			VD	Roche		RC	Week	2006-11-02	12h-20h			X		X							X			48
	√	1	82	14583			FR	Bulle		RC	Week	2007-02-21	12h-20h			X		X						X				39
	√	2	83	14584			FR	Bulle		RC	Week	2007-02-21	12h-20h			X		X						X				29
	√	3	84	14585			FR	Bulle		RC	Week	2007-02-21	12h-20h			X		X						X				35
	√	4	85	14586			FR	Bulle		RC	Week	2007-02-21	12h-20h			X		X							X			48
	√	5	86	14587			FR	Bulle		RC	Week	2007-02-21	12h-20h			X		X						X				52
	√	6	87	14588			FR	Bulle		RC	Week	2007-02-21	12h-20h			X		X						X				60
	√	7	88	14589			FR	Bulle		RC	Week	2007-02-21	12h-20h			X		X						X				57
	√	8	89	14590			FR	Bulle		RC	Week	2007-02-21	12h-20h			X		X						X				63
	√	9	90	14591			FR	Bulle		RC	Week	2007-02-21	12h-20h			X		X						X				55
	√	10	91	14592			FR	Bulle		RC	Week	2007-02-21	12h-20h			X		X							X			24
	√	11	92	14593			FR	Bulle		RC	Week	2007-02-21	12h-20h			X		X							X			41
	√	12	93	14595			FR	Bulle		RC	Week	2007-02-21	12h-20h			X		X						X				41
	√	13	94	14596			FR	Bulle		RC	Week	2007-02-21	12h-20h			X		X						X				19
	√	14	95	14597			FR	Bulle		RC	Week	2007-02-21	12h-20h			X		X						X				37
	√	15	96	14598			FR	Bulle		RC	Week	2007-02-21	12h-20h			X		X						X				40
	√	16	97	14600			FR	Bulle		RC	Week	2007-02-21	12h-20h			X		X						X				50
	√	17	98	14601			FR	Bulle		RC	Week	2007-02-21	12h-20h			X		X						X				60
	√	18	99	14602			FR	Bulle		RC	Week	2007-02-21	12h-20h			X		X						X				34
	√	19	100	14603			FR	Bulle		RC	Week	2007-02-21	12h-20h			X		X						X				62
	√	21	101	14605			FR	Bulle		RC	Week	2007-02-21	12h-20h			X		X							X			35
	√	22	102	14606			FR	Bulle		RC	Week	2007-02-21	12h-20h			X		X							X			26
	√	23	103	14607			FR	Bulle		RC	Week	2007-02-21	12h-20h			X		X						X				47
	√	25	104	14609			FR	Bulle		RC	Week	2007-02-21	12h-20h			X		X						X				55
	√	26	105	14610			FR	Bulle		RC	Week	2007-02-21	12h-20h			X		X						X				61
	√	27	106	14611			FR	Bulle		RC	Week	2007-02-21	12h-20h			X		X						X				28
	√	28	107	14612			FR	Bulle		RC	Week	2007-02-21	12h-20h			X		X							X			57
	√	29	108	14613			FR	Bulle		RC	Week	2007-02-21	12h-20h			X		X						X				27
	√	31	109	14621			FR	Bulle		RC	Week	2007-02-21	12h-20h			X		X							X			31
	√	32	110	14622			FR	Bulle		RC	Week	2007-02-21	12h-20h			X		X							X			25
	√	33	111	14623			FR	Bulle		RC	Week	2007-02-21	12h-20h			X		X							X			45
	√	34	112	14624			FR	Bulle		RC	Week	2007-02-21	12h-20h			X		X						X				50
	√	35	113	14625			FR	Bulle		RC	Week	2007-02-21	12h-20h			X		X						X				49
	√	36	114	14626			FR	Bulle		RC	Week	2007-02-21	12h-20h			X		X							X			23
	√	37	115	14627			FR	Bulle		RC	Week	2007-02-21	12h-20h			X		X						X				41
	√	38	116	14628			FR	Bulle		RC	Week	2007-02-21	12h-20h			X		X							X			45
	√	39	117	14629			FR	Bulle		RC	Week	2007-02-21	12h-20h			X		X							X			26
	√	40	118	14630			FR	Bulle		RC	Week	2007-02-21	12h-20h			X		X							X			25
	√	41	119	14631			FR	Bulle		RC	Week	2007-02-21	12h-20h			X		X						X				52
	√	42	120	14636			FR	Bulle		RC	Week	2007-02-21	12h-20h			X		X							X			64
	√	43	121	14637			FR	Bulle		RC	Week	2007-02-21	12h-20h			X		X						X				38
	√	44	122	14638			FR	Bulle		RC	Week	2007-02-21	12h-20h			X		X						X				51
	√	45	123	14639			FR	Bulle		RC	Week	2007-02-21	12h-20h			X		X						X
	√	46	124	14640			FR	Bulle		RC	Week	2007-02-21	12h-20h			X		X							X			35
	√	47	125	14641			FR	Bulle		RC	Week	2007-02-21	12h-20h			X		X						X				47
	√	48	126	14642			FR	Bulle		RC	Week	2007-02-21	12h-20h			X		X										23
	√	49	127	14643			FR	Bulle		RC	Week	2007-02-21	12h-20h			X		X										23
	√	50	128	14644			FR	Bulle		RC	Week	2007-02-21	12h-20h			X		X						X				42
	√	51	129	14645			FR	Bulle		RC	Week	2007-02-21	12h-20h			X		X						X				63
	√	54	130	14648			FR	Bulle		RC	Week	2007-02-21	12h-20h			X		X						X				22
	√	55	131	14649			FR	Bulle		RC	Week	2007-02-21	12h-20h			X		X							X			21
	√	56	132	14650			FR	Bulle		RC	Week	2007-02-21	12h-20h			X		X							X			19
	√	1	133	14599			FR	Avry		RC	Week	2007-03-07	12h-20h			X		X							X			40
	√	2	134	14657			FR	Avry		RC	Week	2007-03-07	12h-20h			X		X						X				39
	√	3	135	14658			FR	Avry		RC	Week	2007-03-07	12h-20h			X		X						X				57
	√	4	136	14659			FR	Avry		RC	Week	2007-03-07	12h-20h			X		X						X				38
	√	5	137	14660			FR	Avry		RC	Week	2007-03-07	12h-20h			X		X						X				53
	√	6	138	14661			FR	Avry		RC	Week	2007-03-07	12h-20h			X		X							X			64
	√	7	139	14662			FR	Avry		RC	Week	2007-03-07	12h-20h			X		X						X				41
	√	8	140	14663			FR	Avry		RC	Week	2007-03-07	12h-20h			X		X						X				19
	√	9	141	14664			FR	Avry		RC	Week	2007-03-07	12h-20h			X		X						X				63
	√	10	142	14665			FR	Avry		RC	Week	2007-03-07	12h-20h			X		X							X			58
	√	11	143	14666			FR	Avry		RC	Week	2007-03-07	12h-20h			X		X						X				60
	√	12	144	14667			FR	Avry		RC	Week	2007-03-07	12h-20h			X		X						X				56
	√	13	145	14668			FR	Avry		RC	Week	2007-03-07	12h-20h			X		X						X				36
	√	14	146	14669			FR	Avry		RC	Week	2007-03-07	12h-20h			X		X							X			32
	√	15	147	16522			FR	Avry		RC	Week	2007-03-07	12h-20h			X		X							X			53
	√	16	148	16549			FR	Avry		RC	Week	2007-03-07	12h-20h			X		X							X			52
	√	17	149	16550			FR	Avry		RC	Week	2007-03-07	12h-20h			X		X						X				71
	√	18	150	16551			FR	Avry		RC	Week	2007-03-07	12h-20h			X		X						X				45
	√	19	151	16552			FR	Avry		RC	Week	2007-03-07	12h-20h			X		X						X				41
	√	1	152	14615			FR	Epagny-Saussivue		RC	Weekend	2007-03-18	12h-20h			X		X						X				41
	√	2	153	14616			FR	Epagny-Saussivue		RC	Weekend	2007-03-18	12h-20h			X		X							X			45
	√	3	154	14617			FR	Epagny-Saussivue		RC	Weekend	2007-03-18	12h-20h			X		X						X				67
	√	4	155	14632			FR	Epagny-Saussivue		RC	Weekend	2007-03-18	12h-20h			X		X						X				51
	√	5	156	14633			FR	Epagny-Saussivue		RC	Weekend	2007-03-18	12h-20h			X		X						X				65
	√	6	157	14634			FR	Epagny-Saussivue		RC	Weekend	2007-03-18	12h-20h			X		X							X			53
	√	7	158	14651			FR	Epagny-Saussivue		RC	Weekend	2007-03-18	12h-20h			X		X							X			46
	√	8	159	14652			FR	Epagny-Saussivue		RC	Weekend	2007-03-18	12h-20h			X		X							X			57
	√	9	160	14653			FR	Epagny-Saussivue		RC	Weekend	2007-03-18	12h-20h			X		X						X				28
	√	10	161	14654			FR	Epagny-Saussivue		RC	Weekend	2007-03-18	12h-20h			X		X						X				18
	√	11	162	14655			FR	Epagny-Saussivue		RC	Weekend	2007-03-18	12h-20h			X		X							X			56
	√	12	163	14656			FR	Epagny-Saussivue		RC	Weekend	2007-03-18	12h-20h			X		X							X			53
	√	13	164	14670			FR	Epagny-Saussivue		RC	Weekend	2007-03-18	12h-20h			X		X							X			38
	√	14	165	14671			FR	Epagny-Saussivue		RC	Weekend	2007-03-18	12h-20h			X		X						X				69
	√	15	166	14672			FR	Epagny-Saussivue		RC	Weekend	2007-03-18	12h-20h			X		X							X			69
	√	16	167	14673			FR	Epagny-Saussivue		RC	Weekend	2007-03-18	12h-20h			X		X						X				33
	√	17	168	14674			FR	Epagny-Saussivue		RC	Weekend	2007-03-18	12h-20h			X		X						X				42
	√	18	169	14675			FR	Epagny-Saussivue		RC	Weekend	2007-03-18	12h-20h			X		X						X				42
	√	19	170	14676			FR	Epagny-Saussivue		RC	Weekend	2007-03-18	12h-20h			X		X						X				57
	√	20	171	16516			FR	Epagny-Saussivue		RC	Weekend	2007-03-18	12h-20h			X		X						X				56
	√	21	172	16523			FR	Epagny-Saussivue		RC	Weekend	2007-03-18	12h-20h			X		X						X				63
	√	22	173	16524			FR	Epagny-Saussivue		RC	Weekend	2007-03-18	12h-20h			X		X							X			32
	√	23	174	16525			FR	Epagny-Saussivue		RC	Weekend	2007-03-18	12h-20h			X		X						X				39
	√	24	175	16526			FR	Epagny-Saussivue		RC	Weekend	2007-03-18	12h-20h			X		X						X				24
	√	25	176	16527			FR	Epagny-Saussivue		RC	Weekend	2007-03-18	12h-20h			X		X							X			22
	√	26	177	16528			FR	Epagny-Saussivue		RC	Weekend	2007-03-18	12h-20h			X		X						X				48
	√	27	178	16529			FR	Epagny-Saussivue		RC	Weekend	2007-03-18	12h-20h			X		X						X				32
	√	28	179	16541			FR	Epagny-Saussivue		RC	Weekend	2007-03-18	12h-20h			X		X							X			48
	√	29	180	16542			FR	Epagny-Saussivue		RC	Weekend	2007-03-18	12h-20h			X		X										31
	√	30	181	16543			FR	Epagny-Saussivue		RC	Weekend	2007-03-18	12h-20h			X		X							X			22
	√	31	182	16544			FR	Epagny-Saussivue		RC	Weekend	2007-03-18	12h-20h			X		X						X				62
	√	32	183	16545			FR	Epagny-Saussivue		RC	Weekend	2007-03-18	12h-20h			X		X						X				57
	√	33	184	16546			FR	Epagny-Saussivue		RC	Weekend	2007-03-18	12h-20h			X		X							X			67
	√	34	185	16547			FR	Epagny-Saussivue		RC	Weekend	2007-03-18	12h-20h			X		X						X				63
	√	35	186	16548			FR	Epagny-Saussivue		RC	Weekend	2007-03-18	12h-20h			X		X							X			21
	√	36	187	16553			FR	Epagny-Saussivue		RC	Weekend	2007-03-18	12h-20h			X		X						X				67
	√	37	188	16554			FR	Epagny-Saussivue		RC	Weekend	2007-03-18	12h-20h			X		X							X			42
	√	38	189	16555			FR	Epagny-Saussivue		RC	Weekend	2007-03-18	12h-20h			X		X						X				68
	√	39	190	16556			FR	Epagny-Saussivue		RC	Weekend	2007-03-18	12h-20h			X		X						X				34
	√	40	191	16557			FR	Epagny-Saussivue		RC	Weekend	2007-03-18	12h-20h			X		X							X			31
	√	41	192	16560			FR	Epagny-Saussivue		RC	Weekend	2007-03-18	12h-20h			X		X							X			51
	√	42	193	16561			FR	Epagny-Saussivue		RC	Weekend	2007-03-18	12h-20h			X		X							X			18
	√	43	194	16562			FR	Epagny-Saussivue		RC	Weekend	2007-03-18	12h-20h			X		X							X			40
	√	44	195	16563			FR	Epagny-Saussivue		RC	Weekend	2007-03-18	12h-20h			X		X						X				36
	√	45	196	16565			FR	Epagny-Saussivue		RC	Weekend	2007-03-18	12h-20h			X		X						X				40
	√	1	197	14619			FR	Léchelles / Morat		RC	Weekend	2007-04-27	20h-4h			X		X						X				33
	√	2	198	14620			FR	Léchelles / Morat		RC	Weekend	2007-04-27	20h-4h			X		X							X			43
	√	3	199	14635			FR	Léchelles / Morat		RC	Weekend	2007-04-27	20h-4h			X		X						X				58
	√	4	200	16506			FR	Léchelles / Morat		RC	Weekend	2007-04-27	20h-4h			X		X						X				19
	√	5	201	16507			FR	Léchelles / Morat		RC	Weekend	2007-04-27	20h-4h			X		X						X				25
	√	6	202	16508			FR	Léchelles / Morat		RC	Weekend	2007-04-27	20h-4h			X		X							X			23
	√	7	203	16509			FR	Léchelles / Morat		RC	Weekend	2007-04-27	20h-4h			X		X						X				21
	√	8	204	16566			FR	Léchelles / Morat		RC	Weekend	2007-04-27	20h-4h			X		X						X				20
	√	9	205	16573			FR	Léchelles / Morat		RC	Weekend	2007-04-27	20h-4h			X		X						X				35
	√	10	206	16574			FR	Léchelles / Morat		RC	Weekend	2007-04-27	20h-4h			X		X						X				37
	√	11	207	16575			FR	Léchelles / Morat		RC	Weekend	2007-04-27	20h-4h			X		X						X				30
	√	12	208	16576			FR	Léchelles / Morat		RC	Weekend	2007-04-27	20h-4h			X		X						X				43
	√	13	209	16577			FR	Léchelles / Morat		RC	Weekend	2007-04-27	20h-4h			X		X						X				33
	√	14	210	16578			FR	Léchelles / Morat		RC	Weekend	2007-04-28	20h-4h			X					X			X				33
	√	15	211	16579			FR	Léchelles / Morat		RC	Weekend	2007-04-28	20h-4h			X		X						X				35
	√	16	212	16584			FR	Léchelles / Morat		RC	Weekend	2007-04-27	20h-4h			X		X						X				19
	√	17	213	16585			FR	Léchelles / Morat		RC	Weekend	2007-04-28	20h-4h			X		X						X				37
	√	18	214	16586			FR	Léchelles / Morat		RC	Weekend	2007-04-27	20h-4h			X		X						X				39
	√	19	215	16587			FR	Léchelles / Morat		RC	Weekend	2007-04-27	20h-4h			X		X						X				62
	√	20	216	16588			FR	Léchelles / Morat		RC	Weekend	2007-04-27	20h-4h			X		X						X				31
	√	21	217	16589			FR	Léchelles / Morat		RC	Weekend	2007-04-27	20h-4h			X		X						X				24
	√	22	218	16600			FR	Léchelles / Morat		RC	Weekend	2007-04-27	20h-4h			X		X						X				35
	√	23	219	16601			FR	Léchelles / Morat		RC	Weekend	2007-04-27	20h-4h			X		X						X				28
	√	24	220	16602			FR	Léchelles / Morat		RC	Weekend	2007-04-27	20h-4h			X		X							X			39
	√	25	221	16603			FR	Léchelles / Morat		RC	Weekend	2007-04-28	20h-4h			X		X						X				40
	√	26	222	16605			FR	Léchelles / Morat		RC	Weekend	2007-04-27	20h-4h			X		X						X				48
	√	27	223	16606			FR	Léchelles / Morat		RC	Weekend	2007-04-27	20h-4h			X		X						X				33
	√	28	224	16607			FR	Léchelles / Morat		RC	Weekend	2007-04-27	20h-4h			X		X							X			63
	√	29	225	16608			FR	Léchelles / Morat		RC	Weekend	2007-04-27	20h-4h			X		X							X			25
	√	30	226	16609			FR	Léchelles / Morat		RC	Weekend	2007-04-27	20h-4h			X		X						X				26
	√	31	227	16610			FR	Léchelles / Morat		RC	Weekend	2007-04-27	20h-4h			X		X							X			42
	√	1	228	14750			FR	Châbles / Courtepin		RC	Week	2007-05-09	12h-20h			X		X						X				75
	√	2	229	16513			FR	Châbles / Courtepin		RC	Week	2007-05-09	12h-20h			X		X						X				29
	√	3	230	16514			FR	Châbles / Courtepin		RC	Week	2007-05-09	12h-20h			X		X						X				40
	√	4	231	16515			FR	Châbles / Courtepin		RC	Week	2007-05-09	12h-20h			X		X						X				34
	√	5	232	16558			FR	Châbles / Courtepin		RC	Week	2007-05-09	12h-20h			X		X						X				19
	√	6	233	16559			FR	Châbles / Courtepin		RC	Week	2007-05-09	12h-20h			X		X						X				47
	√	7	234	16568			FR	Châbles / Courtepin		RC	Week	2007-05-09	12h-20h			X		X						X				54
	√	8	235	16569			FR	Châbles / Courtepin		RC	Week	2007-05-09	12h-20h			X		X							X			51
	√	9	236	16570			FR	Châbles / Courtepin		RC	Week	2007-05-09	12h-20h			X		X							X			37
	√	10	237	16571			FR	Châbles / Courtepin		RC	Week	2007-05-09	12h-20h			X		X						X				29
	√	11	238	16572			FR	Châbles / Courtepin		RC	Week	2007-05-09	12h-20h			X		X						X				42
	√	12	239	16581			FR	Châbles / Courtepin		RC	Week	2007-05-09	12h-20h			X		X							X			42
	√	13	240	16582			FR	Châbles / Courtepin		RC	Week	2007-05-09	12h-20h			X		X						X				32
	√	14	241	16583			FR	Châbles / Courtepin		RC	Week	2007-05-09	12h-20h			X		X							X			44
	√	15	242	16616			FR	Châbles / Courtepin		RC	Week	2007-05-09	12h-20h			X		X						X				27
	√	16	243	16617			FR	Châbles / Courtepin		RC	Week	2007-05-09	12h-20h			X		X							X			65
	√	17	244	16618			FR	Châbles / Courtepin		RC	Week	2007-05-09	12h-20h			X		X						X				36
	√	18	245	16623			FR	Châbles / Courtepin		RC	Week	2007-05-09	12h-20h			X		X						X				48
	√	19	246	16625			FR	Châbles / Courtepin		RC	Week	2007-05-09	12h-20h			X		X						X				62
	√	20	247	16626			FR	Châbles / Courtepin		RC	Week	2007-05-09	12h-20h			X		X						X				27
	√	21	248	16627			FR	Châbles / Courtepin		RC	Week	2007-05-09	12h-20h			X		X						X				20
	√	22	249	16722			FR	Châbles / Courtepin		RC	Week	2007-05-09	12h-20h			X		X						X				22
	√	23	250	16723			FR	Châbles / Courtepin		RC	Week	2007-05-09	12h-20h			X		X						X				26
	√	24	251	16724			FR	Châbles / Courtepin		RC	Week	2007-05-09	12h-20h			X		X							X			25
	√	25	252	16725			FR	Châbles / Courtepin		RC	Week	2007-05-09	12h-20h			X		X						X				44
	√	26	253	16727			FR	Châbles / Courtepin		RC	Week	2007-05-09	12h-20h			X		X							X			48
	√	27	254	16728			FR	Châbles / Courtepin		RC	Week	2007-05-09	12h-20h			X		X							X			37
	√	28	255	16729			FR	Châbles / Courtepin		RC	Week	2007-05-09	12h-20h			X		X							X			42
	√	29	256	16730			FR	Châbles / Courtepin		RC	Week	2007-05-09	12h-20h			X		X							X			42
	√	30	257	16731			FR	Châbles / Courtepin		RC	Week	2007-05-09	12h-20h			X		X						X				53
	√	31	258	16732			FR	Châbles / Courtepin		RC	Week	2007-05-09	12h-20h			X		X							X			23
	√	32	259	16733			FR	Châbles / Courtepin		RC	Week	2007-05-09	12h-20h			X		X						X				52
	√	33	260	16734			FR	Châbles / Courtepin		RC	Week	2007-05-09	12h-20h			X		X						X				46
	√	34	261	16735			FR	Châbles / Courtepin		RC	Week	2007-05-09	12h-20h			X		X						X				49
	√	1	262	19505			FR	Givisiez		RC	Weekend	2007-05-26	20h-4h			X		X							X			34
	√	2	263	19553			FR	Givisiez		RC	Weekend	2007-05-26	20h-4h			X		X						X				38
	√	3	264	19554			FR	Givisiez		RC	Weekend	2007-05-26	20h-4h			X		X						X				25
	√	4	265	19555			FR	Givisiez		RC	Weekend	2007-05-26	20h-4h			X		X							X			56
	√	5	266	19556			FR	Givisiez		RC	Weekend	2007-05-26	20h-4h			X		X						X				20
	√	6	267	19557			FR	Givisiez		RC	Weekend	2007-05-26	20h-4h			X		X						X				21
	√	7	268	19596			FR	Givisiez		RC	Weekend	2007-05-26	20h-4h			X		X						X				21
	√	8	269	19620			FR	Givisiez		RC	Weekend	2007-05-26	20h-4h			X		X						X				48
	√	9	270	19638			FR	Givisiez		RC	Weekend	2007-05-26	20h-4h			X		X						X				18
	√	10	271	19640			FR	Givisiez		RC	Weekend	2007-05-26	20h-4h			X		X						X				41
	√	11	272	19641			FR	Givisiez		RC	Weekend	2007-05-26	20h-4h			X		X						X				45
	√	12	273	19642			FR	Givisiez		RC	Weekend	2007-05-26	20h-4h			X		X						X				59
	√	13	274	19644			FR	Givisiez		RC	Weekend	2007-05-26	20h-4h			X		X						X				41
	√	14	275	19645			FR	Givisiez		RC	Weekend	2007-05-26	20h-4h			X		X						X				22
	√	15	276	19646			FR	Givisiez		RC	Weekend	2007-05-26	20h-4h			X		X							X			20
	√	16	277	19647			FR	Givisiez		RC	Weekend	2007-05-26	20h-4h			X		X							X			28
	√	17	278	19648			FR	Givisiez		RC	Weekend	2007-05-26	20h-4h			X		X						X				23
	√	18	279	19649			FR	Givisiez		RC	Weekend	2007-05-26	20h-4h			X		X						X				21
	√	19	280	19650			FR	Givisiez		RC	Weekend	2007-05-26	20h-4h			X		X						X				27
	√	20	281	19651			FR	Givisiez		RC	Weekend	2007-05-26	20h-4h			X		X							X			46
	√	21	282	19652			FR	Givisiez		RC	Weekend	2007-05-26	20h-4h			X		X						X				51
	√	22	283	19659			FR	Givisiez		RC	Weekend	2007-05-26	20h-4h			X		X						X				29
	√	23	284	19660			FR	Givisiez		RC	Weekend	2007-05-26	20h-4h			X		X						X				55
	√	24	285	19709			FR	Givisiez		RC	Weekend	2007-05-26	20h-4h			X		X							X			49
	√	25	286	19710			FR	Givisiez		RC	Weekend	2007-05-26	20h-4h			X		X							X			18
	√	26	287	19711			FR	Givisiez		RC	Weekend	2007-05-26	20h-4h			X		X						X				21
	√	27	288	19720			FR	Givisiez		RC	Weekend	2007-05-26	20h-4h			X		X						X				47
	√	28	289	19749			FR	Givisiez		RC	Weekend	2007-05-26	20h-4h			X		X						X				25
	√	29	290	19750			FR	Givisiez		RC	Weekend	2007-05-26	20h-4h			X		X						X				20
	√	1	291	19526			VD	Yvorne/Roche		RC	Week	2007-06-15	4h-12h			X		X						X				59
	√	2	292	19547			VD	Yvorne/Roche		RC	Week	2007-06-15	4h-12h			X		X							X			28
	√	3	293	19548			VD	Yvorne/Roche		RC	Week	2007-06-15	4h-12h			X		X						X				46
	√	4	294	19549			VD	Yvorne/Roche		RC	Week	2007-06-15	4h-12h			X		X							X			39
	√	5	295	19571			VD	Yvorne/Roche		RC	Week	2007-06-15	4h-12h			X		X						X				59
	√	6	296	19589			VD	Yvorne/Roche		RC	Week	2007-06-15	4h-12h			X		X						X				58
	√	7	297	19590			VD	Yvorne/Roche		RC	Week	2007-06-15	4h-12h			X		X						X				69
	√	8	298	19592			VD	Yvorne/Roche		RC	Week	2007-06-15	4h-12h			X		X						X				35
	√	9	299	19593			VD	Yvorne/Roche		RC	Week	2007-06-15	4h-12h			X		X						X				55
	√	10	300	19609			VD	Yvorne/Roche		RC	Week	2007-06-15	4h-12h			X		X							X			52
	√	11	301	19610			VD	Yvorne/Roche		RC	Week	2007-06-15	4h-12h			X		X						X				40
	√	12	302	19611			VD	Yvorne/Roche		RC	Week	2007-06-15	4h-12h			X		X							X			31
	√	13	303	19612			VD	Yvorne/Roche		RC	Week	2007-06-15	4h-12h			X		X						X				58
	√	14	304	19613			VD	Yvorne/Roche		RC	Week	2007-06-15	4h-12h			X		X						X				32
	√	15	305	19614			VD	Yvorne/Roche		RC	Week	2007-06-15	4h-12h			X		X						X				33
	√	16	306	19615			VD	Yvorne/Roche		RC	Week	2007-06-15	4h-12h			X		X						X				34
	√	17	307	19616			VD	Yvorne/Roche		RC	Week	2007-06-15	4h-12h			X		X							X			42
	√	18	308	19617			VD	Yvorne/Roche		RC	Week	2007-06-15	4h-12h			X		X							X			50
	√	19	309	19618			VD	Yvorne/Roche		RC	Week	2007-06-15	4h-12h			X		X							X			60
	√	20	310	19619			VD	Yvorne/Roche		RC	Week	2007-06-15	4h-12h			X		X						X				58
	√	21	311	19621			VD	Yvorne/Roche		RC	Week	2007-06-15	4h-12h			X		X							X			55
	√	22	312	19622			VD	Yvorne/Roche		RC	Week	2007-06-15	4h-12h			X		X						X				54
	√	23	313	19623			VD	Yvorne/Roche		RC	Week	2007-06-15	4h-12h			X		X						X				74
	√	24	314	19624			VD	Yvorne/Roche		RC	Week	2007-06-15	4h-12h			X		X						X				80
	√	25	315	19625			VD	Yvorne/Roche		RC	Week	2007-06-15	4h-12h			X		X						X				65
	√	26	316	19626			VD	Yvorne/Roche		RC	Week	2007-06-15	4h-12h			X		X						X				66
	√	27	317	19627			VD	Yvorne/Roche		RC	Week	2007-06-15	4h-12h			X		X						X				61
	√	28	318	19628			VD	Yvorne/Roche		RC	Week	2007-06-15	4h-12h			X		X						X				30
	√	29	319	19629			VD	Yvorne/Roche		RC	Week	2007-06-15	4h-12h			X		X						X				37
	√	30	320	19630			VD	Yvorne/Roche		RC	Week	2007-06-15	4h-12h			X		X							X			54
	√	31	321	19631			VD	Yvorne/Roche		RC	Week	2007-06-15	4h-12h			X		X						X				69
	√	32	322	19632			VD	Yvorne/Roche		RC	Week	2007-06-15	4h-12h			X		X						X				48
	√	33	323	19633			VD	Yvorne/Roche		RC	Week	2007-06-15	4h-12h			X		X						X				64
	√	34	324	19639			VD	Yvorne/Roche		RC	Week	2007-06-15	4h-12h			X		X							X			42
	√	35	325	19643			VD	Yvorne/Roche		RC	Week	2007-06-15	4h-12h			X		X						X				71
	√	36	326	19654			VD	Yvorne/Roche		RC	Week	2007-06-15	4h-12h			X		X						X				31
	√	37	327	19683			VD	Yvorne/Roche		RC	Week	2007-06-15	4h-12h			X		X						X				46
	√	38	328	19687			VD	Yvorne/Roche		RC	Week	2007-06-15	4h-12h			X		X						X				28
	√	39	329	19688			VD	Yvorne/Roche		RC	Week	2007-06-15	4h-12h			X		X						X				39
	√	40	330	19689			VD	Yvorne/Roche		RC	Week	2007-06-15	4h-12h			X		X						X				40
	√	41	331	19690			VD	Yvorne/Roche		RC	Week	2007-06-15	4h-12h			X		X						X				45
	√	42	332	19691			VD	Yvorne/Roche		RC	Week	2007-06-15	4h-12h			X		X						X				73
	√	43	333	19692			VD	Yvorne/Roche		RC	Week	2007-06-15	4h-12h			X		X						X				64
	√	44	334	19693			VD	Yvorne/Roche		RC	Week	2007-06-15	4h-12h			X		X						X				75
	√	45	335	19694			VD	Yvorne/Roche		RC	Week	2007-06-15	4h-12h			X		X						X				19
	√	46	336	19697			VD	Yvorne/Roche		RC	Week	2007-06-15	4h-12h			X		X							X			80
	√	47	337	19698			VD	Yvorne/Roche		RC	Week	2007-06-15	4h-12h			X		X						X				47
	√	48	338	19699			VD	Yvorne/Roche		RC	Week	2007-06-15	4h-12h			X		X						X				77
	√	49	339	19706			VD	Yvorne/Roche		RC	Week	2007-06-15	4h-12h			X		X							X			53
	√	50	340	19707			VD	Yvorne/Roche		RC	Week	2007-06-15	4h-12h			X		X						X				21
	√	51	341	19714			VD	Yvorne/Roche		RC	Week	2007-06-15	4h-12h			X		X						X				62
	√	52	342	19715			VD	Yvorne/Roche		RC	Week	2007-06-15	4h-12h			X		X							X			51
	√	53	343	19716			VD	Yvorne/Roche		RC	Week	2007-06-15	4h-12h			X		X						X				28
	√	54	344	19717			VD	Yvorne/Roche		RC	Week	2007-06-15	4h-12h			X		X						X				38
	√	55	345	19718			VD	Yvorne/Roche		RC	Week	2007-06-15	4h-12h			X		X						X				42
	√	56	346	19719			VD	Yvorne/Roche		RC	Week	2007-06-15	4h-12h			X		X						X				52
	√	57	347	19721			VD	Yvorne/Roche		RC	Week	2007-06-15	4h-12h			X		X						X				38
	√	58	348	19722			VD	Yvorne/Roche		RC	Week	2007-06-15	4h-12h			X		X						X				29
	√	59	349	19723			VD	Yvorne/Roche		RC	Week	2007-06-15	4h-12h			X		X							X			72
	√	60	350	19731			VD	Yvorne/Roche		RC	Week	2007-06-15	4h-12h			X		X						X				77
	√	61	351	19732			VD	Yvorne/Roche		RC	Week	2007-06-15	4h-12h			X		X						X				56
	√	62	352	19737			VD	Yvorne/Roche		RC	Week	2007-06-15	4h-12h			X		X						X				43
	√	1	353	19562			FR	Vésin		RC	Weekend	2007-06-22	20h-4h			X		X						X				37
	√	2	354	19599			FR	Vésin		RC	Weekend	2007-06-22	20h-4h			X		X							X			32
	√	3	355	19600			FR	Vésin		RC	Weekend	2007-06-22	20h-4h			X		X						X				20
	√	4	356	19608			FR	Vésin		RC	Weekend	2007-06-22	20h-4h			X		X							X			33
	√	5	357	19696			FR	Vésin		RC	Weekend	2007-06-22	20h-4h			X		X						X				18
	√	6	358	21001			FR	Vésin		RC	Weekend	2007-06-22	20h-4h			X		X						X				19
	√	7	359	21002			FR	Vésin		RC	Weekend	2007-06-22	20h-4h			X		X						X				30
	√	8	360	21005			FR	Vésin		RC	Weekend	2007-06-22	20h-4h			X		X						X				45
	√	9	361	21006			FR	Vésin		RC	Weekend	2007-06-22	20h-4h			X		X						X				42
	√	10	362	21007			FR	Vésin		RC	Weekend	2007-06-22	20h-4h			X		X						X				41
	√	11	363	21008			FR	Vésin		RC	Weekend	2007-06-22	20h-4h			X		X							X			21
	√	12	364	21009			FR	Vésin		RC	Weekend	2007-06-22	20h-4h			X		X							X			78
	√	13	365	21011			FR	Vésin		RC	Weekend	2007-06-22	20h-4h			X		X						X				58
	√	14	366	21012			FR	Vésin		RC	Weekend	2007-06-22	20h-4h			X		X							X			31
	√	15	367	21013			FR	Vésin		RC	Weekend	2007-06-22	20h-4h			X		X							X			60
	√	16	368	21017			FR	Vésin		RC	Weekend	2007-06-22	20h-4h			X		X							X			48
	√	17	369	21020			FR	Vésin		RC	Weekend	2007-06-22	20h-4h			X		X						X				51
	√	18	370	21021			FR	Vésin		RC	Weekend	2007-06-22	20h-4h			X		X						X				44
	√	19	371	21022			FR	Vésin		RC	Weekend	2007-06-22	20h-4h			X		X							X			61
	√	20	372	21023			FR	Vésin		RC	Weekend	2007-06-22	20h-4h			X		X							X			19
	√	21	373	21024			FR	Vésin		RC	Weekend	2007-06-22	20h-4h			X		X							X			32
	√	22	374	21030			FR	Vésin		RC	Weekend	2007-06-22	20h-4h			X		X						X				59
	√	23	375	21031			FR	Vésin		RC	Weekend	2007-06-22	20h-4h			X		X						X				50
	√	24	376	21053			FR	Vésin		RC	Weekend	2007-06-22	20h-4h			X		X						X				23
	√	25	377	21054			FR	Vésin		RC	Weekend	2007-06-22	20h-4h			X		X						X				20
	√	26	378	21055			FR	Vésin		RC	Weekend	2007-06-22	20h-4h			X		X						X				21
	√	27	379	21056			FR	Vésin		RC	Weekend	2007-06-22	20h-4h			X		X							X			57
	√	28	380	21063			FR	Vésin		RC	Weekend	2007-06-22	20h-4h			X		X							X			20
	√	29	381	21146			FR	Vésin		RC	Weekend	2007-06-22	20h-4h			X		X						X				21
	√	30	382	21147			FR	Vésin		RC	Weekend	2007-06-22	20h-4h			X		X						X				19
	√	31	383	21148			FR	Vésin		RC	Weekend	2007-06-22	20h-4h			X		X						X				19
	√	32	384	21149			FR	Vésin		RC	Weekend	2007-06-22	20h-4h			X		X						X				48
	√	33	385	21150			FR	Vésin		RC	Weekend	2007-06-22	20h-4h			X		X							X			50
	√	34	386	21151			FR	Vésin		RC	Weekend	2007-06-22	20h-4h			X		X						X				24
	√	35	387	21152			FR	Vésin		RC	Weekend	2007-06-22	20h-4h			X		X						X				28
	√	36	388	21153			FR	Vésin		RC	Weekend	2007-06-22	20h-4h			X		X						X				22
	√	37	389	21154			FR	Vésin		RC	Weekend	2007-06-22	20h-4h			X		X						X				19
	√	38	390	21155			FR	Vésin		RC	Weekend	2007-06-22	20h-4h			X		X						X				55
	√	39	391	21169			FR	Vésin		RC	Weekend	2007-06-22	20h-4h			X		X						X				20
	√	40	392	21170			FR	Vésin		RC	Weekend	2007-06-22	20h-4h			X					X			X				29
	√	41	393	21171			FR	Vésin		RC	Weekend	2007-06-22	20h-4h			X		X						X				28
	√	42	394	21172			FR	Vésin		RC	Weekend	2007-06-22	20h-4h			X		X						X				76
	√	43	395	21173			FR	Vésin		RC	Weekend	2007-06-22	20h-4h			X		X						X				50
	√	44	396	21174			FR	Vésin		RC	Weekend	2007-06-22	20h-4h			X		X						X				24
	√	45	397	21175			FR	Vésin		RC	Weekend	2007-06-22	20h-4h			X		X						X				50
	√	46	398	21176			FR	Vésin		RC	Weekend	2007-06-22	20h-4h			X		X						X				27
	√	47	399	21177			FR	Vésin		RC	Weekend	2007-06-22	20h-4h			X		X						X				34
	√	48	400	21190			FR	Vésin		RC	Weekend	2007-06-22	20h-4h			X		X						X				57
	√	49	401	21191			FR	Vésin		RC	Weekend	2007-06-22	20h-4h			X		X						X				19
	√	50	402	21192			FR	Vésin		RC	Weekend	2007-06-22	20h-4h			X		X							X			47
	√	51	403	21193			FR	Vésin		RC	Weekend	2007-06-22	20h-4h			X		X							X			54
	√	52	404	21194			FR	Vésin		RC	Weekend	2007-06-22	20h-4h			X		X							X			24
	√	53	405	21195			FR	Vésin		RC	Weekend	2007-06-22	20h-4h			X		X							X			45
	√	54	406	21196			FR	Vésin		RC	Weekend	2007-06-22	20h-4h			X		X						X				36
	√	55	407	21197			FR	Vésin		RC	Weekend	2007-06-22	20h-4h			X		X						X				27
	√	56	408	21198			FR	Vésin		RC	Weekend	2007-06-22	20h-4h			X		X						X				30
	√	57	409	21232			FR	Vésin		RC	Weekend	2007-06-22	20h-4h			X		X							X			18
	√	58	410	21249			FR	Vésin		RC	Weekend	2007-06-22	20h-4h			X		X							X			45
	√	59	411	21250			FR	Vésin		RC	Weekend	2007-06-22	20h-4h			X		X							X			34
	√	1	412	19564			FR	Düdingen		RC	Weekend	2007-06-30	20h-4h			X		X							X			27
	√	2	413	19565			FR	Düdingen		RC	Weekend	2007-06-30	20h-4h			X		X						X				40
	√	3	414	19569			FR	Düdingen		RC	Weekend	2007-06-30	20h-4h			X		X							X			36
	√	4	415	19607			FR	Düdingen		RC	Weekend	2007-06-30	20h-4h			X		X						X				24
	√	5	416	19657			FR	Düdingen		RC	Weekend	2007-06-30	20h-4h			X		X							X			25
	√	6	417	19658			FR	Düdingen		RC	Weekend	2007-06-30	20h-4h			X		X							X			19
	√	7	418	19738			FR	Düdingen		RC	Weekend	2007-06-30	20h-4h			X		X							X			25
	√	8	419	19741			FR	Düdingen		RC	Weekend	2007-06-30	20h-4h			X		X						X				60
	√	9	420	19742			FR	Düdingen		RC	Weekend	2007-06-30	20h-4h			X		X						X				54
	√	10	421	21045			FR	Düdingen		RC	Weekend	2007-06-30	20h-4h			X		X							X			33
	√	11	422	21049			FR	Düdingen		RC	Weekend	2007-06-30	20h-4h			X		X							X			51
	√	12	423	21064			FR	Düdingen		RC	Weekend	2007-06-30	20h-4h			X		X							X			25
	√	13	424	21065			FR	Düdingen		RC	Weekend	2007-06-30	20h-4h			X		X						X				43
	√	14	425	21066			FR	Düdingen		RC	Weekend	2007-06-30	20h-4h			X		X						X				51
	√	15	426	21129			FR	Düdingen		RC	Weekend	2007-06-30	20h-4h			X		X						X				40
	√	16	427	21131			FR	Düdingen		RC	Weekend	2007-06-30	20h-4h			X		X						X				16
	√	17	428	21157			FR	Düdingen		RC	Weekend	2007-06-30	20h-4h			X		X						X				59
	√	18	429	21159			FR	Düdingen		RC	Weekend	2007-06-30	20h-4h			X		X						X				23
	√	19	430	21179			FR	Düdingen		RC	Weekend	2007-06-30	20h-4h			X		X						X				58
	√	20	431	21189			FR	Düdingen		RC	Weekend	2007-06-30	20h-4h			X		X							X			21
	√	21	432	21223			FR	Düdingen		RC	Weekend	2007-06-30	20h-4h			X		X						X				44
	√	22	433	21224			FR	Düdingen		RC	Weekend	2007-06-30	20h-4h			X		X						X				58
	√	23	434	21240			FR	Düdingen		RC	Weekend	2007-06-30	20h-4h			X
	√	24	435	21241			FR	Düdingen		RC	Weekend	2007-06-30	20h-4h			X		X							X			60
	√	25	436	21242			FR	Düdingen		RC	Weekend	2007-06-30	20h-4h			X		X						X				38
	√	26	437	21243			FR	Düdingen		RC	Weekend	2007-06-30	20h-4h			X		X						X				46
	√	27	438	21245			FR	Düdingen		RC	Weekend	2007-06-30	20h-4h			X		X						X				43
	√	1	439	19550			FR	Romont		RC	Weekend	2007-10-06	12h-20h			X		X						X				51
	√	2	440	19552			FR	Romont		RC	Weekend	2007-10-06	12h-20h			X		X							X			38
	√	3	441	19558			FR	Romont		RC	Weekend	2007-10-06	12h-20h			X					X			X				17
	√	4	442	19559			FR	Romont		RC	Weekend	2007-10-06	12h-20h			X		X							X			46
	√	5	443	19560			FR	Romont		RC	Weekend	2007-10-06	12h-20h			X		X							X			61
	√	6	444	19594			FR	Romont		RC	Weekend	2007-10-06	12h-20h			X		X							X			41
	√	7	445	19595			FR	Romont		RC	Weekend	2007-10-06	12h-20h			X		X						X				34
	√	8	446	19604			FR	Romont		RC	Weekend	2007-10-06	12h-20h			X		X							X			39
	√	9	447	19605			FR	Romont		RC	Weekend	2007-10-06	12h-20h			X		X						X				22
	√	10	448	19634			FR	Romont		RC	Weekend	2007-10-06	12h-20h			X		X							X			41
	√	11	449	19635			FR	Romont		RC	Weekend	2007-10-06	12h-20h			X		X							X			34
	√	12	450	19636			FR	Romont		RC	Weekend	2007-10-06	12h-20h			X		X							X			28
	√	13	451	19655			FR	Romont		RC	Weekend	2007-10-06	12h-20h			X		X							X			26
	√	14	452	19656			FR	Romont		RC	Weekend	2007-10-06	12h-20h			X		X							X			68
	√	15	453	19661			FR	Romont		RC	Weekend	2007-10-06	12h-20h			X		X						X				22
	√	16	454	19695			FR	Romont		RC	Weekend	2007-10-06	12h-20h			X		X							X			29
	√	17	455	19701			FR	Romont		RC	Weekend	2007-10-06	12h-20h			X		X						X				62
	√	18	456	19739			FR	Romont		RC	Weekend	2007-10-06	12h-20h			X		X						X				71
	√	19	457	19740			FR	Romont		RC	Weekend	2007-10-06	12h-20h			X		X							X			30
	√	20	458	19743			FR	Romont		RC	Weekend	2007-10-06	12h-20h			X		X							X			52
	√	21	459	21050			FR	Romont		RC	Weekend	2007-10-06	12h-20h			X		X						X				18
	√	22	460	21051			FR	Romont		RC	Weekend	2007-10-06	12h-20h			X		X							X			43
	√	23	461	21052			FR	Romont		RC	Weekend	2007-10-06	12h-20h			X		X							X			24
	√	24	462	21100			FR	Romont		RC	Weekend	2007-10-06	12h-20h			X		X						X				40
	√	25	463	21101			FR	Romont		RC	Weekend	2007-10-06	12h-20h			X		X						X				32
	√	26	464	21102			FR	Romont		RC	Weekend	2007-10-06	12h-20h			X		X						X				71
	√	27	465	21103			FR	Romont		RC	Weekend	2007-10-06	12h-20h			X		X							X			45
	√	28	466	21104			FR	Romont		RC	Weekend	2007-10-06	12h-20h			X		X						X				24
	√	29	467	21105			FR	Romont		RC	Weekend	2007-10-06	12h-20h			X		X							X			19
	√	30	468	21106			FR	Romont		RC	Weekend	2007-10-06	12h-20h			X		X						X				32
	√	31	469	21107			FR	Romont		RC	Weekend	2007-10-06	12h-20h			X		X							X			40
	√	32	470	21108			FR	Romont		RC	Weekend	2007-10-06	12h-20h			X		X							X			26
	√	33	471	21109			FR	Romont		RC	Weekend	2007-10-06	12h-20h			X		X							X			46
	√	34	472	21110			FR	Romont		RC	Weekend	2007-10-06	12h-20h			X		X						X				42
	√	35	473	21111			FR	Romont		RC	Weekend	2007-10-06	12h-20h			X		X						X				27
	√	36	474	21112			FR	Romont		RC	Weekend	2007-10-06	12h-20h			X		X						X				87
	√	37	475	21132			FR	Romont		RC	Weekend	2007-10-06	12h-20h			X		X						X				34
	√	38	476	21137			FR	Romont		RC	Weekend	2007-10-06	12h-20h			X		X							X			19
	√	39	477	21139			FR	Romont		RC	Weekend	2007-10-06	12h-20h			X		X						X				23
	√	40	478	21225			FR	Romont		RC	Weekend	2007-10-06	12h-20h			X					X			X				27
	√	41	479	21226			FR	Romont		RC	Weekend	2007-10-06	12h-20h			X		X							X			45
	√	42	480	21227			FR	Romont		RC	Weekend	2007-10-06	12h-20h			X		X							X			41
	√	43	481	21238			FR	Romont		RC	Weekend	2007-10-06	12h-20h			X		X						X				21
	√	44	482	21239			FR	Romont		RC	Weekend	2007-10-06	12h-20h			X		X						X				60
	√	1	483	18732			VS	Monthey		RC	Weekend	2007-12-14	20h-4h			X		X						X				27
	√	2	484	18733			VS	Monthey		RC	Weekend	2007-12-14	20h-4h			X		X							X			18
	√	3	485	18734			VS	Monthey		RC	Weekend	2007-12-14	20h-4h			X		X						X				46
	√	4	486	18735			VS	Monthey		RC	Weekend	2007-12-14	20h-4h			X		X						X				30
	√	5	487	18736			VS	Monthey		RC	Weekend	2007-12-14	20h-4h			X		X						X				59
	√	6	488	18737			VS	Monthey		RC	Weekend	2007-12-14	20h-4h			X		X						X				28
	√	7	489	18738			VS	Monthey		RC	Weekend	2007-12-14	20h-4h			X		X							X			46
	√	8	490	18739			VS	Monthey		RC	Weekend	2007-12-14	20h-4h			X		X						X				19
	√	9	491	18740			VS	Monthey		RC	Weekend	2007-12-14	20h-4h			X		X							X			20
	√	10	492	18741			VS	Monthey		RC	Weekend	2007-12-14	20h-4h			X		X						X				35
	√	11	493	18742			VS	Monthey		RC	Weekend	2007-12-14	20h-4h			X		X						X				32
	√	12	494	18743			VS	Monthey		RC	Weekend	2007-12-14	20h-4h			X		X							X			47
	√	13	495	18748			VS	Monthey		RC	Weekend	2007-12-14	20h-4h			X		X							X			35
	√	14	496	19561			VS	Monthey		RC	Weekend	2007-12-14	20h-4h			X		X						X				73
	√	15	497	19570			VS	Monthey		RC	Weekend	2007-12-14	20h-4h			X		X						X				47
	√	16	498	21018			VS	Monthey		RC	Weekend	2007-12-14	20h-4h			X		X						X				52
	√	17	499	21027			VS	Monthey		RC	Weekend	2007-12-15	20h-4h			X		X							X			28
	√	18	500	21034			VS	Monthey		RC	Weekend	2007-12-14	20h-4h			X		X						X				53
	√	19	501	21035			VS	Monthey		RC	Weekend	2007-12-14	20h-4h			X		X							X			50
	√	20	502	21036			VS	Monthey		RC	Weekend	2007-12-14	20h-4h			X		X							X			38
	√	21	503	21037			VS	Monthey		RC	Weekend	2007-12-14	20h-4h			X		X						X				42
	√	22	504	21038			VS	Monthey		RC	Weekend	2007-12-14	20h-4h			X		X							X			51
	√	23	505	21039			VS	Monthey		RC	Weekend	2007-12-14	20h-4h			X		X						X				45
	√	24	506	21041			VS	Monthey		RC	Weekend	2007-12-14	20h-4h			X		X						X				19
	√	25	507	21044			VS	Monthey		RC	Weekend	2007-12-14	20h-4h			X		X						X				26
	√	26	508	21071			VS	Monthey		RC	Weekend	2007-12-14	20h-4h			X		X						X				45
	√	27	509	21072			VS	Monthey		RC	Weekend	2007-12-14	20h-4h			X		X						X				42
	√	28	510	21074			VS	Monthey		RC	Weekend	2007-12-14	20h-4h			X		X						X				54
	√	29	511	21075			VS	Monthey		RC	Weekend	2007-12-14	20h-4h			X		X							X			25
	√	30	512	21076			VS	Monthey		RC	Weekend	2007-12-14	20h-4h			X		X						X				70
	√	31	513	21077			VS	Monthey		RC	Weekend	2007-12-14	20h-4h			X		X							X			24
	√	32	514	21079			VS	Monthey		RC	Weekend	2007-12-14	20h-4h			X		X						X				24
	√	33	515	21089			VS	Monthey		RC	Weekend	2007-12-14	20h-4h			X		X						X				18
	√	34	516	21098			VS	Monthey		RC	Weekend	2007-12-14	20h-4h			X		X						X				35
	√	35	517	21161			VS	Monthey		RC	Weekend	2007-12-14	20h-4h			X		X						X				43
	√	36	518	21202			VS	Monthey		RC	Weekend	2007-12-14	20h-4h			X		X							X			24
	√	37	519	21203			VS	Monthey		RC	Weekend	2007-12-14	20h-4h			X					X			X				17
	√	38	520	21204			VS	Monthey		RC	Weekend	2007-12-14	20h-4h			X		X						X				20
	√	1	521	18630			VS	Eyholz		RC	Weekend	2008-03-07	20h-4h			X		X						X				24
	√	2	522	18637			VS	Eyholz		RC	Weekend	2008-03-07	20h-4h			X		X							X			48
	√	3	523	18639			VS	Eyholz		RC	Weekend	2008-03-07	20h-4h			X		X						X				29
	√	4	524	18640			VS	Eyholz		RC	Weekend	2008-03-07	20h-4h			X		X							X			22
	√	5	525	21520			VS	Eyholz		RC	Weekend	2008-03-07	20h-4h			X		X						X				35
	√	6	526	21521			VS	Eyholz		RC	Weekend	2008-03-07	20h-4h			X		X							X			27
	√	7	527	21523			VS	Eyholz		RC	Weekend	2008-03-07	20h-4h			X		X						X				24
	√	8	528	21525			VS	Eyholz		RC	Weekend	2008-03-07	20h-4h			X		X						X				46
	√	9	529	21526			VS	Eyholz		RC	Weekend	2008-03-07	20h-4h			X		X						X				36
	√	10	530	21527			VS	Eyholz		RC	Weekend	2008-03-07	20h-4h			X		X							X			27
	√	11	531	21528			VS	Eyholz		RC	Weekend	2008-03-07	20h-4h			X		X						X				24
	√	12	532	21533			VS	Eyholz		RC	Weekend	2008-03-07	20h-4h			X		X						X				32
	√	13	533	21534			VS	Eyholz		RC	Weekend	2008-03-07	20h-4h			X		X							X			49
	√	14	534	21535			VS	Eyholz		RC	Weekend	2008-03-07	20h-4h			X		X						X				41
	√	15	535	21536			VS	Eyholz		RC	Weekend	2008-03-07	20h-4h			X		X						X				43
	√	16	536	21537			VS	Eyholz		RC	Weekend	2008-03-07	20h-4h			X		X						X				45
	√	17	537	21539			VS	Eyholz		RC	Weekend	2008-03-07	20h-4h			X		X						X				22
	√	18	538	21540			VS	Eyholz		RC	Weekend	2008-03-07	20h-4h			X		X							X			51
	√	19	539	21541			VS	Eyholz		RC	Weekend	2008-03-07	20h-4h			X		X						X				67
	√	20	540	21542			VS	Eyholz		RC	Weekend	2008-03-07	20h-4h			X		X						X				42
	√	21	541	21543			VS	Eyholz		RC	Weekend	2008-03-07	20h-4h			X		X							X			29
	√	22	542	21544			VS	Eyholz		RC	Weekend	2008-03-07	20h-4h			X		X						X				36
	√	23	543	21546			VS	Eyholz		RC	Weekend	2008-03-07	20h-4h			X		X						X				34
	√	24	544	21547			VS	Eyholz		RC	Weekend	2008-03-07	20h-4h			X		X						X				50
	√	25	545	21548			VS	Eyholz		RC	Weekend	2008-03-07	20h-4h			X		X						X				32
	√	26	546	21549			VS	Eyholz		RC	Weekend	2008-03-07	20h-4h			X		X							X			20
	√	27	547	21550			VS	Eyholz		RC	Weekend	2008-03-07	20h-4h			X		X							X			39
	√	28	548	21551			VS	Eyholz		RC	Weekend	2008-03-07	20h-4h			X		X							X			50
	√	29	549	21553			VS	Eyholz		RC	Weekend	2008-03-07	20h-4h			X		X						X				59
	√	30	550	21554			VS	Eyholz		RC	Weekend	2008-03-07	20h-4h			X		X						X				45
	√	31	551	21555			VS	Eyholz		RC	Weekend	2008-03-07	20h-4h			X		X						X				38
	√	32	552	21556			VS	Eyholz		RC	Weekend	2008-03-07	20h-4h			X		X						X				26
	√	33	553	21557			VS	Eyholz		RC	Weekend	2008-03-07	20h-4h			X		X						X				52
	√	34	554	21558			VS	Eyholz		RC	Weekend	2008-03-07	20h-4h			X		X						X				24
	√	35	555	21559			VS	Eyholz		RC	Weekend	2008-03-07	20h-4h			X		X						X				23
	√	36	556	21569			VS	Eyholz		RC	Weekend	2008-03-07	20h-4h			X		X						X				20
	√	37	557	21570			VS	Eyholz		RC	Weekend	2008-03-07	20h-4h			X		X						X				25
	√	38	558	21571			VS	Eyholz		RC	Weekend	2008-03-07	20h-4h			X		X						X				56
	√	39	559	21574			VS	Eyholz		RC	Weekend	2008-03-07	20h-4h			X		X						X				30
	√	40	560	21575			VS	Eyholz		RC	Weekend	2008-03-07	20h-4h			X		X						X				21
	√	41	561	21576			VS	Eyholz		RC	Weekend	2008-03-07	20h-4h			X		X						X				26
	√	42	562	21592			VS	Eyholz		RC	Weekend	2008-03-07	20h-4h			X		X						X				35
	√	43	563	21593			VS	Eyholz		RC	Weekend	2008-03-07	20h-4h			X		X						X				29
	√	44	564	21594			VS	Eyholz		RC	Weekend	2008-03-07	20h-4h			X		X						X				20
	√	45	565	21595			VS	Eyholz		RC	Weekend	2008-03-07	20h-4h			X		X							X			52
	√	46	566	21596			VS	Eyholz		RC	Weekend	2008-03-07	20h-4h			X		X						X				37
	√	47	567	21597			VS	Eyholz		RC	Weekend	2008-03-07	20h-4h			X		X						X				57
	√	48	568	21598			VS	Eyholz		RC	Weekend	2008-03-07	20h-4h			X		X						X				42
	√	49	569	21599			VS	Eyholz		RC	Weekend	2008-03-07	20h-4h			X		X							X			55
	√	50	570	21600			VS	Eyholz		RC	Weekend	2008-03-07	20h-4h			X		X						X				52
	√	51	571	21601			VS	Eyholz		RC	Weekend	2008-03-07	20h-4h			X		X						X				58
	√	1	572	18615			VS	Saxon		RC	Weekend	2008-04-11	20h-4h			X		X						X				27
	√	2	573	18616			VS	Saxon		RC	Weekend	2008-04-11	20h-4h			X		X							X			39
	√	3	574	18617			VS	Saxon		RC	Weekend	2008-04-11	20h-4h			X		X						X				40
	√	4	575	18618			VS	Saxon		RC	Weekend	2008-04-11	20h-4h			X		X						X				26
	√	5	576	18619			VS	Saxon		RC	Weekend	2008-04-11	20h-4h			X		X										71
	√	6	577	18620			VS	Saxon		RC	Weekend	2008-04-12	20h-4h			X		X						X				35
	√	7	578	18622			VS	Saxon		RC	Weekend	2008-04-11	20h-4h			X		X							X			42
	√	8	579	18624			VS	Saxon		RC	Weekend	2008-04-11	20h-4h			X		X						X				25
	√	9	580	18625			VS	Saxon		RC	Weekend	2008-04-11	20h-4h			X		X							X			36
	√	10	581	18632			VS	Saxon		RC	Weekend	2008-04-12	20h-4h			X		X							X			20
	√	11	582	18636			VS	Saxon		RC	Weekend	2008-04-12	20h-4h			X		X						X				47
	√	12	583	18647			VS	Saxon		RC	Weekend	2008-04-11	20h-4h			X		X							X			25
	√	13	584	18648			VS	Saxon		RC	Weekend	2008-04-11	20h-4h			X		X						X				18
	√	14	585	18649			VS	Saxon		RC	Weekend	2008-04-11	20h-4h			X		X							X			20
	√	15	586	18650			VS	Saxon		RC	Weekend	2008-04-11	20h-4h			X		X						X				21
	√	16	587	18651			VS	Saxon		RC	Weekend	2008-04-11	20h-4h			X		X						X				44
	√	17	588	18652			VS	Saxon		RC	Weekend	2008-04-11	20h-4h			X		X						X				27
	√	18	589	18653			VS	Saxon		RC	Weekend	2008-04-11	20h-4h			X		X							X			69
	√	19	590	18654			VS	Saxon		RC	Weekend	2008-04-11	20h-4h			X		X							X			27
	√	20	591	18659			VS	Saxon		RC	Weekend	2008-04-11	20h-4h			X		X						X				49
	√	21	592	21048			VS	Saxon		RC	Weekend	2008-04-11	20h-4h			X		X							X			26
	√	22	593	21070			VS	Saxon		RC	Weekend	2008-04-11	20h-4h			X		X										18
	√	23	594	21552			VS	Saxon		RC	Weekend	2008-04-11	20h-4h			X		X						X				23
	√	24	595	21560			VS	Saxon		RC	Weekend	2008-04-11	20h-4h			X		X							X			22
	√	25	596	21561			VS	Saxon		RC	Weekend	2008-04-11	20h-4h			X		X										31
	√	26	597	21562			VS	Saxon		RC	Weekend	2008-04-11	20h-4h			X		X						X				56
	√	27	598	21563			VS	Saxon		RC	Weekend	2008-04-11	20h-4h			X		X						X				65
	√	28	599	21564			VS	Saxon		RC	Weekend	2008-04-12	20h-4h			X		X						X				35
	√	29	600	21567			VS	Saxon		RC	Weekend	2008-04-11	20h-4h			X		X						X				32
	√	30	601	21568			VS	Saxon		RC	Weekend	2008-04-11	20h-4h			X		X							X			22
	√	31	602	21572			VS	Saxon		RC	Weekend	2008-04-11	20h-4h			X		X							X			20
	√	32	603	21573			VS	Saxon		RC	Weekend	2008-04-11	20h-4h			X		X							X			45
	√	1	604	16501			VD	Chavornay		AR	Week	2006-11-09	12h-20h			X		X						X				31
	√	2	605	16502			VD	Chavornay		AR	Week	2006-11-09	12h-20h			X		X						X				35
	√	3	606	16503			VD	Chavornay		AR	Week	2006-11-09	12h-20h			X		X						X				23
	√	4	607	16504			VD	Chavornay		AR	Week	2006-11-09	12h-20h			X		X						X				25
	√	5	608	16505			VD	Chavornay		AR	Week	2006-11-09	12h-20h			X		X						X				43
	√	6	609	16517			VD	Chavornay		AR	Week	2006-11-09	12h-20h			X		X							X			42
	√	7	610	16518			VD	Chavornay		AR	Week	2006-11-09	12h-20h			X		X						X				64
	√	8	611	16519			VD	Chavornay		AR	Week	2006-11-09	12h-20h			X		X						X				43
	√	9	612	16520			VD	Chavornay		AR	Week	2006-11-09	12h-20h			X		X						X				25
	√	10	613	16530			VD	Chavornay		AR	Week	2006-11-09	12h-20h			X		X						X				53
	√	11	614	16531			VD	Chavornay		AR	Week	2006-11-09	12h-20h			X		X						X				47
	√	12	615	16532			VD	Chavornay		AR	Week	2006-11-09	12h-20h			X		X						X				21
	√	13	616	16533			VD	Chavornay		AR	Week	2006-11-09	12h-20h			X		X						X				36
	√	14	617	16534			VD	Chavornay		AR	Week	2006-11-09	12h-20h			X		X							X			37
	√	15	618	16535			VD	Chavornay		AR	Week	2006-11-09	12h-20h			X		X						X				32
	√	16	619	16536			VD	Chavornay		AR	Week	2006-11-09	12h-20h			X		X						X				42
	√	17	620	16537			VD	Chavornay		AR	Week	2006-11-09	12h-20h			X		X						X				34
	√	18	621	16538			VD	Chavornay		AR	Week	2006-11-09	12h-20h			X		X						X				35
	√	19	622	16539			VD	Chavornay		AR	Week	2006-11-09	12h-20h			X		X						X				32
	√	20	623	16540			VD	Chavornay		AR	Week	2006-11-09	12h-20h			X		X						X				35
	√	21	624	16748			VD	Chavornay		AR	Week	2006-11-09	12h-20h			X		X							X			62
	√	22	625	16749			VD	Chavornay		AR	Week	2006-11-09	12h-20h			X		X						X				32
	√	23	626	16750			VD	Chavornay		AR	Week	2006-11-09	12h-20h			X		X						X				40
	√	1	627	14747			VD	Aigle		AR	Week	2007-05-02	4h-12h			X			X					X				35
	√	2	628	14748			VD	Aigle		AR	Week	2007-05-02	4h-12h			X			X					X				55
	√	3	629	14749			VD	Aigle		AR	Week	2007-05-02	4h-12h			X			X					X				34
	√	4	630	16619			VD	Aigle		AR	Week	2007-05-02	4h-12h			X			X					X				26
	√	5	631	16620			VD	Aigle		AR	Week	2007-05-02	4h-12h			X			X					X				34
	√	6	632	16624			VD	Aigle		AR	Week	2007-05-02	4h-12h			X			X					X				54
	√	7	633	16709			VD	Aigle		AR	Week	2007-05-02	4h-12h			X			X					X				60
	√	8	634	16710			VD	Aigle		AR	Week	2007-05-02	4h-12h			X			X					X				49
	√	9	635	16711			VD	Aigle		AR	Week	2007-05-02	4h-12h			X			X					X				26
	√	10	636	16712			VD	Aigle		AR	Week	2007-05-02	4h-12h			X			X					X				42
	√	11	637	16713			VD	Aigle		AR	Week	2007-05-02	4h-12h			X			X					X				41
	√	12	638	16718			VD	Aigle		AR	Week	2007-05-02	4h-12h			X			X					X				47
	√	13	639	16719			VD	Aigle		AR	Week	2007-05-02	4h-12h			X			X					X				57
	√	14	640	16721			VD	Aigle		AR	Week	2007-05-02	4h-12h			X			X					X				29
	√	15	641	16726			VD	Aigle		AR	Week	2007-05-02	4h-12h			X			X					X				34
	√	1	642	19506			FR	Vaulruz		AR	Weekend	2007-05-20	4h-12h			X		X						X				59
	√	2	643	19507			FR	Vaulruz		AR	Weekend	2007-05-20	4h-12h			X		X						X				20
	√	3	644	19508			FR	Vaulruz		AR	Weekend	2007-05-20	4h-12h			X		X						X				22
	√	4	645	19509			FR	Vaulruz		AR	Weekend	2007-05-20	4h-12h			X		X							X			56
	√	5	646	19510			FR	Vaulruz		AR	Weekend	2007-05-20	4h-12h			X		X						X				39
	√	6	647	19511			FR	Vaulruz		AR	Weekend	2007-05-20	4h-12h			X		X							X			44
	√	7	648	19512			FR	Vaulruz		AR	Weekend	2007-05-20	4h-12h			X		X						X				52
	√	8	649	19513			FR	Vaulruz		AR	Weekend	2007-05-20	4h-12h			X		X						X				46
	√	9	650	19514			FR	Vaulruz		AR	Weekend	2007-05-20	4h-12h			X		X						X				30
	√	10	651	19515			FR	Vaulruz		AR	Weekend	2007-05-20	4h-12h			X		X						X				43
	√	11	652	19516			FR	Vaulruz		AR	Weekend	2007-05-20	4h-12h			X		X							X			60
	√	12	653	19517			FR	Vaulruz		AR	Weekend	2007-05-20	4h-12h			X		X						X				44
	√	13	654	19518			FR	Vaulruz		AR	Weekend	2007-05-20	4h-12h			X		X						X				35
	√	14	655	19519			FR	Vaulruz		AR	Weekend	2007-05-20	4h-12h			X		X						X				50
	√	15	656	19520			FR	Vaulruz		AR	Weekend	2007-05-20	4h-12h			X		X						X				50
	√	16	657	19522			FR	Vaulruz		AR	Weekend	2007-05-20	4h-12h			X		X						X				30
	√	17	658	19523			FR	Vaulruz		AR	Weekend	2007-05-20	4h-12h			X		X						X				29
	√	18	659	19524			FR	Vaulruz		AR	Weekend	2007-05-20	4h-12h			X		X						X				73
	√	19	660	19527			FR	Vaulruz		AR	Weekend	2007-05-20	4h-12h			X		X							X			27
	√	20	661	19528			FR	Vaulruz		AR	Weekend	2007-05-20	4h-12h			X		X						X				33
	√	21	662	19529			FR	Vaulruz		AR	Weekend	2007-05-20	4h-12h			X		X						X				42
	√	22	663	19530			FR	Vaulruz		AR	Weekend	2007-05-20	4h-12h			X		X						X				32
	√	23	664	19531			FR	Vaulruz		AR	Weekend	2007-05-20	4h-12h			X		X						X				36
	√	24	665	19532			FR	Vaulruz		AR	Weekend	2007-05-20	4h-12h			X		X						X				34
	√	25	666	19533			FR	Vaulruz		AR	Weekend	2007-05-20	4h-12h			X		X						X				25
	√	26	667	19534			FR	Vaulruz		AR	Weekend	2007-05-20	4h-12h			X		X						X				46
	√	27	668	19535			FR	Vaulruz		AR	Weekend	2007-05-20	4h-12h			X		X						X				48
	√	28	669	19536			FR	Vaulruz		AR	Weekend	2007-05-20	4h-12h			X		X						X				18
	√	29	670	19537			FR	Vaulruz		AR	Weekend	2007-05-20	4h-12h			X		X						X				31
	√	30	671	19538			FR	Vaulruz		AR	Weekend	2007-05-20	4h-12h			X		X							X			59
	√	31	672	19539			FR	Vaulruz		AR	Weekend	2007-05-20	4h-12h			X		X						X				22
	√	32	673	19540			FR	Vaulruz		AR	Weekend	2007-05-20	4h-12h			X		X						X				65
	√	33	674	19541			FR	Vaulruz		AR	Weekend	2007-05-20	4h-12h			X		X							X			20
	√	34	675	19542			FR	Vaulruz		AR	Weekend	2007-05-20	4h-12h			X		X						X				76
	√	35	676	19543			FR	Vaulruz		AR	Weekend	2007-05-20	4h-12h			X		X						X				43
	√	37	677	19545			FR	Vaulruz		AR	Weekend	2007-05-20	4h-12h			X		X										37
	√	38	678	19546			FR	Vaulruz		AR	Weekend	2007-05-20	4h-12h			X		X						X				22
	√	39	679	19572			FR	Vaulruz		AR	Weekend	2007-05-20	4h-12h			X		X						X				71
	√	40	680	19573			FR	Vaulruz		AR	Weekend	2007-05-20	4h-12h			X		X							X			59
	√	41	681	19574			FR	Vaulruz		AR	Weekend	2007-05-20	4h-12h			X		X						X				62
	√	42	682	19575			FR	Vaulruz		AR	Weekend	2007-05-20	4h-12h			X		X						X				68
	√	43	683	19576			FR	Vaulruz		AR	Weekend	2007-05-20	4h-12h			X		X						X				26
	√	44	684	19577			FR	Vaulruz		AR	Weekend	2007-05-20	4h-12h			X		X						X				63
	√	45	685	19578			FR	Vaulruz		AR	Weekend	2007-05-20	4h-12h			X		X						X				29
	√	46	686	19579			FR	Vaulruz		AR	Weekend	2007-05-20	4h-12h			X		X							X			39
	√	47	687	19580			FR	Vaulruz		AR	Weekend	2007-05-20	4h-12h			X		X						X				54
	√	48	688	19581			FR	Vaulruz		AR	Weekend	2007-05-20	4h-12h			X		X						X				24
	√	49	689	19582			FR	Vaulruz		AR	Weekend	2007-05-20	4h-12h			X		X						X				45
	√	50	690	19583			FR	Vaulruz		AR	Weekend	2007-05-20	4h-12h			X		X						X				60
	√	51	691	19584			FR	Vaulruz		AR	Weekend	2007-05-20	4h-12h			X		X						X				68
	√	52	692	19585			FR	Vaulruz		AR	Weekend	2007-05-20	4h-12h			X		X							X			27
	√	53	693	19586			FR	Vaulruz		AR	Weekend	2007-05-20	4h-12h			X		X							X			28
	√	54	694	19587			FR	Vaulruz		AR	Weekend	2007-05-20	4h-12h			X		X						X				39
	√	55	695	19588			FR	Vaulruz		AR	Weekend	2007-05-20	4h-12h			X		X						X				48
	√	56	696	19662			FR	Vaulruz		AR	Weekend	2007-05-20	4h-12h			X		X							X			37
	√	57	697	19663			FR	Vaulruz		AR	Weekend	2007-05-20	4h-12h			X		X							X			24
	√	58	698	19664			FR	Vaulruz		AR	Weekend	2007-05-20	4h-12h			X		X						X				65
	√	59	699	19665			FR	Vaulruz		AR	Weekend	2007-05-20	4h-12h			X		X										60
	√	60	700	19666			FR	Vaulruz		AR	Weekend	2007-05-20	4h-12h			X		X							X			33
	√	61	701	19667			FR	Vaulruz		AR	Weekend	2007-05-20	4h-12h			X		X						X				23
	√	62	702	19668			FR	Vaulruz		AR	Weekend	2007-05-20	4h-12h			X		X										32
	√	63	703	19669			FR	Vaulruz		AR	Weekend	2007-05-20	4h-12h			X		X						X				47
	√	64	704	19670			FR	Vaulruz		AR	Weekend	2007-05-20	4h-12h			X		X										62
	√	65	705	19671			FR	Vaulruz		AR	Weekend	2007-05-20	4h-12h			X		X										56
	√	66	706	19672			FR	Vaulruz		AR	Weekend	2007-05-20	4h-12h			X		X						X				50
	√	67	707	19673			FR	Vaulruz		AR	Weekend	2007-05-20	4h-12h			X		X						X				46
	√	68	708	19674			FR	Vaulruz		AR	Weekend	2007-05-20	4h-12h			X		X						X				23
	√	69	709	19675			FR	Vaulruz		AR	Weekend	2007-05-20	4h-12h			X		X						X				33
	√	70	710	19676			FR	Vaulruz		AR	Weekend	2007-05-20	4h-12h			X		X							X			40
	√	71	711	19677			FR	Vaulruz		AR	Weekend	2007-05-20	4h-12h			X		X						X				21
	√	72	712	19678			FR	Vaulruz		AR	Weekend	2007-05-20	4h-12h			X		X										55
	√	73	713	19680			FR	Vaulruz		AR	Weekend	2007-05-20	4h-12h			X		X							X			49
	√	74	714	19681			FR	Vaulruz		AR	Weekend	2007-05-20	4h-12h			X		X						X				40
	√	75	715	19682			FR	Vaulruz		AR	Weekend	2007-05-20	4h-12h			X		X						X				20
	√	76	716	19684			FR	Vaulruz		AR	Weekend	2007-05-20	4h-12h			X		X						X				38
	√	77	717	19685			FR	Vaulruz		AR	Weekend	2007-05-20	4h-12h			X		X						X				47
	√	78	718	19686			FR	Vaulruz		AR	Weekend	2007-05-20	4h-12h			X		X										53
	√	79	719	19700			FR	Vaulruz		AR	Weekend	2007-05-20	4h-12h			X		X						X				30
	√	80	720	19702			FR	Vaulruz		AR	Weekend	2007-05-20	4h-12h			X		X						X				30
	√	81	721	19703			FR	Vaulruz		AR	Weekend	2007-05-20	4h-12h			X		X						X				33
	√	82	722	19704			FR	Vaulruz		AR	Weekend	2007-05-20	4h-12h			X		X						X				64
	√	83	723	19705			FR	Vaulruz		AR	Weekend	2007-05-20	4h-12h			X		X						X				43
	√	84	724	19708			FR	Vaulruz		AR	Weekend	2007-05-20	4h-12h			X		X						X				47
	√	85	725	19724			FR	Vaulruz		AR	Weekend	2007-05-20	4h-12h			X		X						X				58
	√	86	726	19725			FR	Vaulruz		AR	Weekend	2007-05-20	4h-12h			X		X							X			28
	√	87	727	19726			FR	Vaulruz		AR	Weekend	2007-05-20	4h-12h			X		X						X				52
	√	88	728	19727			FR	Vaulruz		AR	Weekend	2007-05-20	4h-12h			X		X						X				52
	√	89	729	19728			FR	Vaulruz		AR	Weekend	2007-05-20	4h-12h			X		X						X				48
	√	90	730	19729			FR	Vaulruz		AR	Weekend	2007-05-20	4h-12h			X		X						X				42
	√	91	731	19734			FR	Vaulruz		AR	Weekend	2007-05-20	4h-12h			X		X						X				44
	√	92	732	19735			FR	Vaulruz		AR	Weekend	2007-05-20	4h-12h			X		X						X				52
	√	93	733	19736			FR	Vaulruz		AR	Weekend	2007-05-20	4h-12h			X		X						X				51
	√	94	734	19744			FR	Vaulruz		AR	Weekend	2007-05-20	4h-12h			X		X						X				32
	√	95	735	19745			FR	Vaulruz		AR	Weekend	2007-05-20	4h-12h			X		X							X			20
	√	96	736	19746			FR	Vaulruz		AR	Weekend	2007-05-20	4h-12h			X		X							X			31
	√	97	737	19747			FR	Vaulruz		AR	Weekend	2007-05-20	4h-12h			X		X						X				68
	√	98	738	19748			FR	Vaulruz		AR	Weekend	2007-05-20	4h-12h			X		X							X			30
	√	1	739	19501			VD	Montreux		AR	Week	2007-06-29	4h-12h			X		X						X				63
	√	2	740	19502			VD	Montreux		AR	Week	2007-06-29	4h-12h			X		X						X				61
	√	3	741	19566			VD	Montreux		AR	Week	2007-06-29	4h-12h			X		X						X				33
	√	4	742	19567			VD	Montreux		AR	Week	2007-06-29	4h-12h			X		X						X				77
	√	5	743	19568			VD	Montreux		AR	Week	2007-06-29	4h-12h			X		X						X				79
	√	6	744	19591			VD	Montreux		AR	Week	2007-06-29	4h-12h			X		X						X				27
	√	7	745	21010			VD	Montreux		AR	Week	2007-06-29	4h-12h			X		X						X				59
	√	8	746	21014			VD	Montreux		AR	Week	2007-06-29	4h-12h			X		X						X				67
	√	9	747	21015			VD	Montreux		AR	Week	2007-06-29	4h-12h			X		X						X				73
	√	10	748	21043			VD	Montreux		AR	Week	2007-06-29	4h-12h			X		X							X			43
	√	11	749	21057			VD	Montreux		AR	Week	2007-06-29	4h-12h			X		X							X			49
	√	12	750	21058			VD	Montreux		AR	Week	2007-06-29	4h-12h			X		X						X				68
	√	13	751	21059			VD	Montreux		AR	Week	2007-06-29	4h-12h			X		X						X				40
	√	14	752	21060			VD	Montreux		AR	Week	2007-06-29	4h-12h			X		X							X			29
	√	15	753	21061			VD	Montreux		AR	Week	2007-06-29	4h-12h			X		X							X			23
	√	16	754	21062			VD	Montreux		AR	Week	2007-06-29	4h-12h			X		X						X				27
	√	17	755	21113			VD	Montreux		AR	Week	2007-06-29	4h-12h			X		X						X				42
	√	18	756	21114			VD	Montreux		AR	Week	2007-06-29	4h-12h			X		X						X				69
	√	19	757	21115			VD	Montreux		AR	Week	2007-06-29	4h-12h			X		X							X			50
	√	20	758	21116			VD	Montreux		AR	Week	2007-06-29	4h-12h			X		X						X				53
	√	21	759	21117			VD	Montreux		AR	Week	2007-06-29	4h-12h			X		X						X				52
	√	22	760	21118			VD	Montreux		AR	Week	2007-06-29	4h-12h			X		X						X				60
	√	23	761	21119			VD	Montreux		AR	Week	2007-06-29	4h-12h			X		X						X				50
	√	24	762	21120			VD	Montreux		AR	Week	2007-06-29	4h-12h			X		X						X				69
	√	25	763	21121			VD	Montreux		AR	Week	2007-06-29	4h-12h			X		X							X			55
	√	26	764	21122			VD	Montreux		AR	Week	2007-06-29	4h-12h			X		X						X				49
	√	27	765	21123			VD	Montreux		AR	Week	2007-06-29	4h-12h			X		X						X				52
	√	28	766	21124			VD	Montreux		AR	Week	2007-06-29	4h-12h			X		X						X				34
	√	29	767	21125			VD	Montreux		AR	Week	2007-06-29	4h-12h			X		X							X			35
	√	30	768	21126			VD	Montreux		AR	Week	2007-06-29	4h-12h			X		X						X				29
	√	31	769	21127			VD	Montreux		AR	Week	2007-06-29	4h-12h			X		X							X			41
	√	32	770	21141			VD	Montreux		AR	Week	2007-06-29	4h-12h			X		X							X			56
	√	33	771	21142			VD	Montreux		AR	Week	2007-06-29	4h-12h			X		X						X				44
	√	34	772	21143			VD	Montreux		AR	Week	2007-06-29	4h-12h			X		X						X				68
	√	35	773	21144			VD	Montreux		AR	Week	2007-06-29	4h-12h			X		X						X				56
	√	36	774	21145			VD	Montreux		AR	Week	2007-06-29	4h-12h			X		X							X			64
	√	37	775	21156			VD	Montreux		AR	Week	2007-06-29	4h-12h			X		X							X			50
	√	38	776	21158			VD	Montreux		AR	Week	2007-06-29	4h-12h			X		X						X				41
	√	39	777	21162			VD	Montreux		AR	Week	2007-06-29	4h-12h			X		X						X				56
	√	40	778	21164			VD	Montreux		AR	Week	2007-06-29	4h-12h			X			X					X				58
	√	41	779	21165			VD	Montreux		AR	Week	2007-06-29	4h-12h			X		X							X			43
	√	42	780	21180			VD	Montreux		AR	Week	2007-06-29	4h-12h			X		X						X				60
	√	43	781	21181			VD	Montreux		AR	Week	2007-06-29	4h-12h			X		X						X				65
	√	44	782	21182			VD	Montreux		AR	Week	2007-06-29	4h-12h			X		X							X			53
	√	45	783	21183			VD	Montreux		AR	Week	2007-06-29	4h-12h			X		X						X				31
	√	46	784	21184			VD	Montreux		AR	Week	2007-06-29	4h-12h			X		X						X				52
	√	47	785	21185			VD	Montreux		AR	Week	2007-06-29	4h-12h			X		X							X			72
	√	48	786	21186			VD	Montreux		AR	Week	2007-06-29	4h-12h			X		X						X				62
	√	49	787	21187			VD	Montreux		AR	Week	2007-06-29	4h-12h			X		X							X			37
	√	50	788	21188			VD	Montreux		AR	Week	2007-06-29	4h-12h			X		X							X			39
	√	51	789	21199			VD	Montreux		AR	Week	2007-06-29	4h-12h			X		X							X			83
	√	52	790	21200			VD	Montreux		AR	Week	2007-06-29	4h-12h			X		X						X				33
	√	53	791	21207			VD	Montreux		AR	Week	2007-06-29	4h-12h			X		X						X				37
	√	54	792	21208			VD	Montreux		AR	Week	2007-06-29	4h-12h			X		X						X				40
	√	55	793	21209			VD	Montreux		AR	Week	2007-06-29	4h-12h			X		X						X				77
	√	56	794	21210			VD	Montreux		AR	Week	2007-06-29	4h-12h			X		X						X				62
	√	57	795	21211			VD	Montreux		AR	Week	2007-06-29	4h-12h			X			X					X				33
	√	58	796	21212			VD	Montreux		AR	Week	2007-06-29	4h-12h			X		X						X				69
	√	59	797	21213			VD	Montreux		AR	Week	2007-06-29	4h-12h			X		X							X			57
	√	60	798	21214			VD	Montreux		AR	Week	2007-06-29	4h-12h			X		X						X				62
	√	61	799	21215			VD	Montreux		AR	Week	2007-06-29	4h-12h			X		X						X				79
	√	62	800	21216			VD	Montreux		AR	Week	2007-06-29	4h-12h			X		X						X				72
	√	63	801	21217			VD	Montreux		AR	Week	2007-06-29	4h-12h			X		X							X			78
	√	64	802	21218			VD	Montreux		AR	Week	2007-06-29	4h-12h			X		X						X				76
	√	65	803	21219			VD	Montreux		AR	Week	2007-06-29	4h-12h			X		X						X				37
	√	66	804	21220			VD	Montreux		AR	Week	2007-06-29	4h-12h			X		X							X			37
	√	67	805	21221			VD	Montreux		AR	Week	2007-06-29	4h-12h			X		X						X				47
	√	68	806	21222			VD	Montreux		AR	Week	2007-06-29	4h-12h			X		X							X			53
	√	1	807	18502			VD	Lausanne	St-François	Ville	Weekend	2007-12-08	20h-4h			X		X						X				25
	√	2	808	18503			VD	Lausanne	St-François	Ville	Weekend	2007-12-08	20h-4h			X		X							X			32
	√	3	809	18504			VD	Lausanne	St-François	Ville	Weekend	2007-12-08	20h-4h			X		X						X				21
	√	4	810	18505			VD	Lausanne	St-François	Ville	Weekend	2007-12-08	20h-4h			X		X						X				41
	√	5	811	18506			VD	Lausanne	St-François	Ville	Weekend	2007-12-08	20h-4h			X		X							X			24
	√	6	812	18507			VD	Lausanne	St-François	Ville	Weekend	2007-12-08	20h-4h			X		X							X			43
	√	7	813	18508			VD	Lausanne	St-François	Ville	Weekend	2007-12-08	20h-4h			X		X						X				37
	√	8	814	18509			VD	Lausanne	St-François	Ville	Weekend	2007-12-08	20h-4h			X		X						X				40
	√	9	815	18510			VD	Lausanne	St-François	Ville	Weekend	2007-12-08	20h-4h			X		X							X			30
	√	10	816	18511			VD	Lausanne	St-François	Ville	Weekend	2007-12-08	20h-4h			X		X							X			37
	√	11	817	18512			VD	Lausanne	St-François	Ville	Weekend	2007-12-08	20h-4h			X		X						X				45
	√	12	818	18513			VD	Lausanne	St-François	Ville	Weekend	2007-12-08	20h-4h			X		X						X				40
	√	13	819	18514			VD	Lausanne	St-François	Ville	Weekend	2007-12-08	20h-4h			X		X						X				21
	√	14	820	18515			VD	Lausanne	St-François	Ville	Weekend	2007-12-08	20h-4h			X		X						X				25
	√	15	821	18516			VD	Lausanne	St-François	Ville	Weekend	2007-12-08	20h-4h			X		X						X				44
	√	16	822	18744			VD	Lausanne	St-François	Ville	Weekend	2007-12-08	20h-4h			X		X						X				56
	√	17	823	18745			VD	Lausanne	St-François	Ville	Weekend	2007-12-08	20h-4h			X		X						X				45
	√	18	824	18746			VD	Lausanne	St-François	Ville	Weekend	2007-12-08	20h-4h			X		X						X				27
	√	19	825	18747			VD	Lausanne	St-François	Ville	Weekend	2007-12-08	20h-4h			X		X						X				35
	√	20	826	18750			VD	Lausanne	St-François	Ville	Weekend	2007-12-08	20h-4h			X		X						X				21
	√	21	827	21067			VD	Lausanne	St-François	Ville	Weekend	2007-12-08	20h-4h			X		X						X				33
	√	22	828	21068			VD	Lausanne	St-François	Ville	Weekend	2007-12-08	20h-4h			X		X						X				20
	√	23	829	21069			VD	Lausanne	St-François	Ville	Weekend	2007-12-08	20h-4h			X		X							X			35
	√	24	830	21078			VD	Lausanne	St-François	Ville	Weekend	2007-12-08	20h-4h			X		X						X				21
	√	25	831	21081			VD	Lausanne	St-François	Ville	Weekend	2007-12-08	20h-4h			X		X							X			42
	√	26	832	21083			VD	Lausanne	St-François	Ville	Weekend	2007-12-08	20h-4h			X		X						X				37
	√	27	833	21084			VD	Lausanne	St-François	Ville	Weekend	2007-12-08	20h-4h			X		X							X			25
	√	28	834	21085			VD	Lausanne	St-François	Ville	Weekend	2007-12-08	20h-4h			X		X						X				27
	√	29	835	21086			VD	Lausanne	St-François	Ville	Weekend	2007-12-08	20h-4h			X		X						X				22
	√	30	836	21087			VD	Lausanne	St-François	Ville	Weekend	2007-12-08	20h-4h			X		X						X				41
	√	31	837	21140			VD	Lausanne	St-François	Ville	Weekend	2007-12-08	20h-4h			X		X						X				37
	√	32	838	21201			VD	Lausanne	St-François	Ville	Weekend	2007-12-08	20h-4h			X		X							X			28
	√	33	839	21233			VD	Lausanne	St-François	Ville	Weekend	2007-12-08	20h-4h			X		X						X				19
	√	34	840	21234			VD	Lausanne	St-François	Ville	Weekend	2007-12-08	20h-4h			X		X						X				60
	√	35	841	21246			VD	Lausanne	St-François	Ville	Weekend	2007-12-08	20h-4h			X		X							X			37
	√	36	842	21247			VD	Lausanne	St-François	Ville	Weekend	2007-12-08	20h-4h			X		X						X				26
	√	37	843	18749			VD	Lausanne	Tunnel Ch.	Ville	Weekend	2007-12-08	20h-4h			X		X						X				37
	√	38	844	21016			VD	Lausanne	Tunnel Ch.	Ville	Weekend	2007-12-08	20h-4h			X		X							X			35
	√	39	845	21235			VD	Lausanne	Tunnel Ch.	Ville	Weekend	2007-12-08	20h-4h			X		X						X				39
	√	40	846	21248			VD	Lausanne	Tunnel Ch.	Ville	Weekend	2007-12-08	20h-4h			X		X						X				53
	√	1	847	18542			VD	Lausanne	Provence	Ville	Weekend	2008-01-25	20h-4h			X		X						X				42
	√	2	848	18548			VD	Lausanne	Provence	Ville	Weekend	2008-01-26	20h-4h			X		X						X				29
	√	3	849	18549			VD	Lausanne	Provence	Ville	Weekend	2008-01-25	20h-4h			X		X						X				28
	√	4	850	18550			VD	Lausanne	Provence	Ville	Weekend	2008-01-25	20h-4h			X		X						X				24
	√	5	851	18551			VD	Lausanne	Provence	Ville	Weekend	2008-01-25	20h-4h			X		X							X			24
	√	6	852	18552			VD	Lausanne	Provence	Ville	Weekend	2008-01-25	20h-4h			X		X						X				45
	√	7	853	18553			VD	Lausanne	Provence	Ville	Weekend	2008-01-25	20h-4h			X		X										24
	√	8	854	18554			VD	Lausanne	Provence	Ville	Weekend	2008-01-25	20h-4h			X		X							X			40
	√	9	855	18555			VD	Lausanne	Provence	Ville	Weekend	2008-01-25	20h-4h			X		X										63
	√	10	856	18556			VD	Lausanne	Provence	Ville	Weekend	2008-01-25	20h-4h			X		X						X				21
	√	11	857	18557			VD	Lausanne	Provence	Ville	Weekend	2008-01-25	20h-4h			X		X						X				32
	√	12	858	18558			VD	Lausanne	Provence	Ville	Weekend	2008-01-25	20h-4h			X		X						X				21
	√	13	859	18561			VD	Lausanne	Provence	Ville	Weekend	2008-01-26	20h-4h			X		X						X				31
	√	14	860	18563			VD	Lausanne	Provence	Ville	Weekend	2008-01-26	20h-4h			X		X						X				20
	√	15	861	18564			VD	Lausanne	Provence	Ville	Weekend	2008-01-25	20h-4h			X		X							X			22
	√	16	862	18565			VD	Lausanne	Provence	Ville	Weekend	2008-01-25	20h-4h			X		X						X				56
	√	17	863	18566			VD	Lausanne	Provence	Ville	Weekend	2008-01-25	20h-4h			X		X							X			28
	√	18	864	18567			VD	Lausanne	Provence	Ville	Weekend	2008-01-25	20h-4h			X		X							X			48
	√	19	865	18568			VD	Lausanne	Provence	Ville	Weekend	2008-01-25	20h-4h			X		X						X				55
	√	20	866	18571			VD	Lausanne	Provence	Ville	Weekend	2008-01-25	20h-4h			X		X						X				39
	√	21	867	18572			VD	Lausanne	Provence	Ville	Weekend	2008-01-25	20h-4h			X		X						X				38
	√	22	868	18573			VD	Lausanne	Provence	Ville	Weekend	2008-01-25	20h-4h			X		X						X				47
	√	23	869	18574			VD	Lausanne	Provence	Ville	Weekend	2008-01-25	20h-4h			X		X							X			25
	√	24	870	18679			VD	Lausanne	Provence	Ville	Weekend	2008-01-26	20h-4h			X		X						X				21
	√	25	871	18680			VD	Lausanne	Provence	Ville	Weekend	2008-01-26	20h-4h			X		X							X			46
	√	26	872	18686			VD	Lausanne	Provence	Ville	Weekend	2008-01-26	20h-4h			X		X						X				25
	√	27	873	18693			VD	Lausanne	Provence	Ville	Weekend	2008-01-26	20h-4h			X		X							X			49
	√	28	874	18694			VD	Lausanne	Provence	Ville	Weekend	2008-01-25	20h-4h			X		X						X				20
	√	29	875	18695			VD	Lausanne	Provence	Ville	Weekend	2008-01-26	20h-4h			X		X						X				22
	√	30	876	18696			VD	Lausanne	Provence	Ville	Weekend	2008-01-25	20h-4h			X		X						X				26
	√	31	877	18697			VD	Lausanne	Provence	Ville	Weekend	2008-01-25	20h-4h			X		X						X				40
	√	32	878	18698			VD	Lausanne	Provence	Ville	Weekend	2008-01-25	20h-4h			X		X						X				27
	√	33	879	18701			VD	Lausanne	Provence	Ville	Weekend	2008-01-25	20h-4h			X		X							X			50
	√	34	880	18725			VD	Lausanne	Provence	Ville	Weekend	2008-01-25	20h-4h			X		X						X				19
	√	35	881	18726			VD	Lausanne	Provence	Ville	Weekend	2008-01-25	20h-4h			X		X						X				32
	√	36	882	18727			VD	Lausanne	Provence	Ville	Weekend	2008-01-25	20h-4h			X		X						X				26
	√	37	883	18728			VD	Lausanne	Provence	Ville	Weekend	2008-01-26	20h-4h			X		X						X				30
	√	38	884	18729			VD	Lausanne	Provence	Ville	Weekend	2008-01-25	20h-4h			X		X						X				37
	√	39	885	18731			VD	Lausanne	Provence	Ville	Weekend	2008-01-25	20h-4h			X		X						X				50
	√	1	886	18517			VD	Lausanne	Signal	Ville	Weekend	2008-01-25	20h-4h			X		X						X				22
	√	2	887	18519			VD	Lausanne	Signal	Ville	Weekend	2008-01-25	20h-4h			X		X						X				50
	√	3	888	18520			VD	Lausanne	Signal	Ville	Weekend	2008-01-25	20h-4h			X		X										40
	√	4	889	18521			VD	Lausanne	Signal	Ville	Weekend	2008-01-25	20h-4h			X		X						X				42
	√	5	890	18523			VD	Lausanne	Signal	Ville	Weekend	2008-01-25	20h-4h			X		X							X			44
	√	6	891	18524			VD	Lausanne	Signal	Ville	Weekend	2008-01-25	20h-4h			X		X						X				19
	√	7	892	18525			VD	Lausanne	Signal	Ville	Weekend	2008-01-25	20h-4h			X		X						X				67
	√	8	893	18526			VD	Lausanne	Signal	Ville	Weekend	2008-01-25	20h-4h			X		X						X				39
	√	9	894	18527			VD	Lausanne	Signal	Ville	Weekend	2008-01-25	20h-4h			X					X			X				49
	√	10	895	18528			VD	Lausanne	Signal	Ville	Weekend	2008-01-25	20h-4h			X		X						X				40
	√	11	896	18529			VD	Lausanne	Signal	Ville	Weekend	2008-01-25	20h-4h			X		X						X				50
	√	12	897	18530			VD	Lausanne	Signal	Ville	Weekend	2008-01-25	20h-4h			X		X						X				57
	√	13	898	18531			VD	Lausanne	Signal	Ville	Weekend	2008-01-25	20h-4h			X		X							X			73
	√	14	899	18532			VD	Lausanne	Signal	Ville	Weekend	2008-01-25	20h-4h			X		X						X				38
	√	15	900	18533			VD	Lausanne	Signal	Ville	Weekend	2008-01-25	20h-4h			X		X							X			24
	√	16	901	18534			VD	Lausanne	Signal	Ville	Weekend	2008-01-25	20h-4h			X		X							X			21
	√	17	902	18535			VD	Lausanne	Signal	Ville	Weekend	2008-01-25	20h-4h			X		X						X				36
	√	18	903	18536			VD	Lausanne	Signal	Ville	Weekend	2008-01-25	20h-4h			X		X						X				61
	√	19	904	18537			VD	Lausanne	Signal	Ville	Weekend	2008-01-25	20h-4h			X		X							X			21
	√	20	905	18538			VD	Lausanne	Signal	Ville	Weekend	2008-01-25	20h-4h			X		X						X				49
	√	21	906	18539			VD	Lausanne	Signal	Ville	Weekend	2008-01-25	20h-4h			X		X						X				29
	√	22	907	18540			VD	Lausanne	Signal	Ville	Weekend	2008-01-25	20h-4h			X		X						X				45
	√	23	908	18541			VD	Lausanne	Signal	Ville	Weekend	2008-01-25	20h-4h			X		X							X			40
	√	24	909	18544			VD	Lausanne	Signal	Ville	Weekend	2008-01-25	20h-4h			X		X						X				47
	√	25	910	18545			VD	Lausanne	Signal	Ville	Weekend	2008-01-25	20h-4h			X		X							X			34
	√	26	911	18546			VD	Lausanne	Signal	Ville	Weekend	2008-01-25	20h-4h			X		X							X			31
	√	27	912	18547			VD	Lausanne	Signal	Ville	Weekend	2008-01-25	20h-4h			X		X						X				56
	√	28	913	18570			VD	Lausanne	Signal	Ville	Weekend	2008-01-25	20h-4h			X		X							X			48
	√	29	914	18699			VD	Lausanne	Signal	Ville	Weekend	2008-01-25	20h-4h			X		X							X			63
	√	30	915	18702			VD	Lausanne	Signal	Ville	Weekend	2008-01-25	20h-4h			X		X						X				24
	√	31	916	18703			VD	Lausanne	Signal	Ville	Weekend	2008-01-25	20h-4h			X		X						X				47
	√	32	917	18704			VD	Lausanne	Signal	Ville	Weekend	2008-01-25	20h-4h			X		X							X			24
	√	33	918	18705			VD	Lausanne	Signal	Ville	Weekend	2008-01-25	20h-4h			X		X						X				58
	√	34	919	18706			VD	Lausanne	Signal	Ville	Weekend	2008-01-25	20h-4h			X		X						X				81
	√	35	920	18707			VD	Lausanne	Signal	Ville	Weekend	2008-01-25	20h-4h			X		X							X			42
	√	36	921	18708			VD	Lausanne	Signal	Ville	Weekend	2008-01-25	20h-4h			X		X							X			20
	√	37	922	18709			VD	Lausanne	Signal	Ville	Weekend	2008-01-25	20h-4h			X		X						X				26
	√	38	923	18710			VD	Lausanne	Signal	Ville	Weekend	2008-01-25	20h-4h			X		X						X				62
	√	39	924	18711			VD	Lausanne	Signal	Ville	Weekend	2008-01-25	20h-4h			X		X						X				58
	√	40	925	18712			VD	Lausanne	Signal	Ville	Weekend	2008-01-25	20h-4h			X		X						X				27
	√	41	926	18713			VD	Lausanne	Signal	Ville	Weekend	2008-01-25	20h-4h			X		X							X			41
	√	42	927	18714			VD	Lausanne	Signal	Ville	Weekend	2008-01-25	20h-4h			X					X			X				28
	√	43	928	18715			VD	Lausanne	Signal	Ville	Weekend	2008-01-25	20h-4h			X		X						X				54
	√	44	929	18716			VD	Lausanne	Signal	Ville	Weekend	2008-01-25	20h-4h			X		X						X				48
	√	45	930	18717			VD	Lausanne	Signal	Ville	Weekend	2008-01-25	20h-4h			X		X							X			39
	√	46	931	18718			VD	Lausanne	Signal	Ville	Weekend	2008-01-25	20h-4h			X		X						X				43
	√	47	932	18719			VD	Lausanne	Signal	Ville	Weekend	2008-01-25	20h-4h			X					X			X				45
	√	48	933	18720			VD	Lausanne	Signal	Ville	Weekend	2008-01-25	20h-4h			X		X							X			54
	√	49	934	18721			VD	Lausanne	Signal	Ville	Weekend	2008-01-25	20h-4h			X		X						X				49
	√	50	935	18722			VD	Lausanne	Signal	Ville	Weekend	2008-01-25	20h-4h			X		X						X				51
	√	51	936	18723			VD	Lausanne	Signal	Ville	Weekend	2008-01-25	20h-4h			X		X							X			55
	√	52	937	18724			VD	Lausanne	Signal	Ville	Weekend	2008-01-25	20h-4h			X		X							X			40
	√	1	938	18559			VD	Lausanne	Valentin	Ville	Weekend	2008-01-08	20h-4h			X		X						X				30
	√	2	939	18560			VD	Lausanne	Valentin	Ville	Weekend	2008-01-08	20h-4h			X		X						X				48
	√	3	940	18569			VD	Lausanne	Valentin	Ville	Weekend	2008-01-08	20h-4h			X		X						X				29
	√	4	941	18575			VD	Lausanne	Valentin	Ville	Weekend	2008-01-08	20h-4h			X		X						X				52
	√	5	942	18576			VD	Lausanne	Valentin	Ville	Weekend	2008-01-08	20h-4h			X		X							X			41
	√	6	943	18577			VD	Lausanne	Valentin	Ville	Weekend	2008-01-08	20h-4h			X					X			X				29
	√	7	944	18578			VD	Lausanne	Valentin	Ville	Weekend	2008-01-08	20h-4h			X		X						X				26
	√	8	945	18581			VD	Lausanne	Valentin	Ville	Weekend	2008-01-08	20h-4h			X		X						X				25
	√	9	946	18582			VD	Lausanne	Valentin	Ville	Weekend	2008-01-08	20h-4h			X		X						X				50
	√	10	947	18583			VD	Lausanne	Valentin	Ville	Weekend	2008-01-08	20h-4h			X		X						X				38
	√	11	948	18584			VD	Lausanne	Valentin	Ville	Weekend	2008-01-08	20h-4h			X		X						X				34
	√	12	949	18585			VD	Lausanne	Valentin	Ville	Weekend	2008-01-08	20h-4h			X		X							X			31
	√	13	950	18586			VD	Lausanne	Valentin	Ville	Weekend	2008-01-08	20h-4h			X		X						X				58
	√	14	951	18587			VD	Lausanne	Valentin	Ville	Weekend	2008-01-08	20h-4h			X		X						X				52
	√	15	952	18588			VD	Lausanne	Valentin	Ville	Weekend	2008-01-08	20h-4h			X					X			X				41
	√	16	953	18589			VD	Lausanne	Valentin	Ville	Weekend	2008-01-08	20h-4h			X		X							X			50
	√	17	954	18590			VD	Lausanne	Valentin	Ville	Weekend	2008-01-08	20h-4h			X		X						X				25
	√	18	955	18593			VD	Lausanne	Valentin	Ville	Weekend	2008-01-08	20h-4h			X		X						X				45
	√	19	956	18594			VD	Lausanne	Valentin	Ville	Weekend	2008-01-08	20h-4h			X		X							X			32
	√	20	957	18595			VD	Lausanne	Valentin	Ville	Weekend	2008-01-08	20h-4h			X		X						X				30
	√	21	958	18596			VD	Lausanne	Valentin	Ville	Weekend	2008-01-08	20h-4h			X		X							X			65
	√	22	959	18681			VD	Lausanne	Valentin	Ville	Weekend	2008-01-08	20h-4h			X		X						X				52
	√	23	960	18682			VD	Lausanne	Valentin	Ville	Weekend	2008-01-08	20h-4h			X		X						X				55
	√	24	961	18687			VD	Lausanne	Valentin	Ville	Weekend	2008-01-08	20h-4h			X		X							X			48
	√	25	962	18688			VD	Lausanne	Valentin	Ville	Weekend	2008-01-08	20h-4h			X		X						X				27
	√	26	963	18690			VD	Lausanne	Valentin	Ville	Weekend	2008-01-08	20h-4h			X		X						X				33
	√	27	964	18691			VD	Lausanne	Valentin	Ville	Weekend	2008-01-08	20h-4h			X		X						X				42
	√	28	965	19551			VD	Lausanne	Valentin	Ville	Weekend	2008-01-08	20h-4h			X		X						X				29
	√	29	966	19713			VD	Lausanne	Valentin	Ville	Weekend	2008-01-08	20h-4h			X		X							X			45
	√	30	967	21028			VD	Lausanne	Valentin	Ville	Weekend	2008-01-08	20h-4h			X		X							X			23
	√	31	968	21029			VD	Lausanne	Valentin	Ville	Weekend	2008-01-08	20h-4h			X		X							X			34
	√	32	969	21040			VD	Lausanne	Valentin	Ville	Weekend	2008-01-08	20h-4h			X		X						X				21
	√	33	970	21088			VD	Lausanne	Valentin	Ville	Weekend	2008-01-08	20h-4h			X		X							X			22
	√	34	971	21090			VD	Lausanne	Valentin	Ville	Weekend	2008-01-08	20h-4h			X		X							X			20
	√	35	972	21094			VD	Lausanne	Valentin	Ville	Weekend	2008-01-08	20h-4h			X		X							X			27
	√	36	973	21160			VD	Lausanne	Valentin	Ville	Weekend	2008-01-08	20h-4h			X		X						X				34
	√	37	974	21167			VD	Lausanne	Valentin	Ville	Weekend	2008-01-08	20h-4h			X		X						X				30
	√	38	975	21236			VD	Lausanne	Valentin	Ville	Weekend	2008-01-08	20h-4h			X		X							X			49
	√	39	976	21237			VD	Lausanne	Valentin	Ville	Weekend	2008-01-08	20h-4h			X		X							X			63
	√	1	977	18579			VD	Lausanne	Sévelin	Ville	Weekend	2008-01-08	20h-4h			X		X						X				18
	√	2	978	18580			VD	Lausanne	Sévelin	Ville	Weekend	2008-01-08	20h-4h			X		X						X				24
	√	3	979	18591			VD	Lausanne	Sévelin	Ville	Weekend	2008-01-08	20h-4h			X		X						X				22
	√	4	980	18592			VD	Lausanne	Sévelin	Ville	Weekend	2008-01-08	20h-4h			X		X							X			34
	√	5	981	18597			VD	Lausanne	Sévelin	Ville	Weekend	2008-01-08	20h-4h			X		X							X			19
	√	6	982	18598			VD	Lausanne	Sévelin	Ville	Weekend	2008-01-08	20h-4h			X		X							X			49
	√	7	983	18599			VD	Lausanne	Sévelin	Ville	Weekend	2008-01-08	20h-4h			X		X						X				49
	√	8	984	18600			VD	Lausanne	Sévelin	Ville	Weekend	2008-01-08	20h-4h			X		X						X				41
	√	9	985	18601			VD	Lausanne	Sévelin	Ville	Weekend	2008-01-08	20h-4h			X		X						X				43
	√	10	986	18602			VD	Lausanne	Sévelin	Ville	Weekend	2008-01-08	20h-4h			X		X						X				54
	√	11	987	18609			VD	Lausanne	Sévelin	Ville	Weekend	2008-01-08	20h-4h			X		X						X				31
	√	12	988	18627			VD	Lausanne	Sévelin	Ville	Weekend	2008-01-08	20h-4h			X		X						X				31
	√	13	989	18628			VD	Lausanne	Sévelin	Ville	Weekend	2008-01-08	20h-4h			X					X				X			24
	√	14	990	18661			VD	Lausanne	Sévelin	Ville	Weekend	2008-01-08	20h-4h			X		X						X				58
	√	15	991	18662			VD	Lausanne	Sévelin	Ville	Weekend	2008-01-08	20h-4h			X		X						X				28
	√	16	992	18663			VD	Lausanne	Sévelin	Ville	Weekend	2008-01-08	20h-4h			X		X							X			44
	√	17	993	18665			VD	Lausanne	Sévelin	Ville	Weekend	2008-01-08	20h-4h			X		X						X				46
	√	18	994	18666			VD	Lausanne	Sévelin	Ville	Weekend	2008-01-08	20h-4h			X		X							X			37
	√	19	995	18667			VD	Lausanne	Sévelin	Ville	Weekend	2008-01-08	20h-4h			X					X				X			35
	√	20	996	18668			VD	Lausanne	Sévelin	Ville	Weekend	2008-01-08	20h-4h			X		X							X			58
	√	21	997	18669			VD	Lausanne	Sévelin	Ville	Weekend	2008-01-08	20h-4h			X		X										44
	√	22	998	18670			VD	Lausanne	Sévelin	Ville	Weekend	2008-01-08	20h-4h			X		X						X				37
	√	23	999	18671			VD	Lausanne	Sévelin	Ville	Weekend	2008-01-08	20h-4h			X		X						X				37
	√	24	1000	18672			VD	Lausanne	Sévelin	Ville	Weekend	2008-01-08	20h-4h			X		X							X			51
	√	25	1001	18673			VD	Lausanne	Sévelin	Ville	Weekend	2008-01-08	20h-4h			X		X						X				44
	√	26	1002	18674			VD	Lausanne	Sévelin	Ville	Weekend	2008-01-08	20h-4h			X		X						X				41
	√	27	1003	18675			VD	Lausanne	Sévelin	Ville	Weekend	2008-01-08	20h-4h			X		X						X				22
	√	28	1004	18676			VD	Lausanne	Sévelin	Ville	Weekend	2008-01-08	20h-4h			X		X						X				63
	√	29	1005	18683			VD	Lausanne	Sévelin	Ville	Weekend	2008-01-08	20h-4h			X		X						X				57
	√	30	1006	18684			VD	Lausanne	Sévelin	Ville	Weekend	2008-01-08	20h-4h			X		X						X				33
	√	31	1007	18685			VD	Lausanne	Sévelin	Ville	Weekend	2008-01-08	20h-4h			X		X						X				21
	√	32	1008	18689			VD	Lausanne	Sévelin	Ville	Weekend	2008-01-08	20h-4h			X		X						X				64
	√	33	1009	21025			VD	Lausanne	Sévelin	Ville	Weekend	2008-01-08	20h-4h			X		X							X			46
	√	34	1010	21026			VD	Lausanne	Sévelin	Ville	Weekend	2008-01-08	20h-4h			X		X						X				47
	√	35	1011	21033			VD	Lausanne	Sévelin	Ville	Weekend	2008-01-08	20h-4h			X		X						X				54
	√	36	1012	21047			VD	Lausanne	Sévelin	Ville	Weekend	2008-01-08	20h-4h			X		X							X			60
	√	37	1013	21091			VD	Lausanne	Sévelin	Ville	Weekend	2008-01-08	20h-4h			X		X						X				47
	√	38	1014	21092			VD	Lausanne	Sévelin	Ville	Weekend	2008-01-08	20h-4h			X		X						X				33
	√	39	1015	21099			VD	Lausanne	Sévelin	Ville	Weekend	2008-01-08	20h-4h			X		X						X				45
	√	40	1016	21206			VD	Lausanne	Sévelin	Ville	Weekend	2008-01-08	20h-4h			X		X							X			19
P2	√	1	1	72501			VS			AR	Weekend	2017-10-21	20-4h			X		X						X				22
	√	2	2	72502			VS			AR	Weekend	2017-10-21	20-4h			X		X						X				28
	√	3	3	72503			VS			AR	Weekend	2017-10-21	20-4h			X		X						X				31
	√	4	4	72504			VS			AR	Weekend	2017-10-21	20-4h			X		X						X				39
	√	5	5	72505			VS			AR	Weekend	2017-10-21	20-4h			X		X						X				20
	√	6	6	72506			VS			AR	Weekend	2017-10-21	20-4h			X		X						X				22
	√	7	7	72507			VS			AR	Weekend	2017-10-21	20-4h			X		X							X			30
	√	8	8	72508			VS			AR	Weekend	2017-10-21	20-4h			X		X						X				21
	√	9	9	72510			VS			AR	Weekend	2017-10-21	20-4h			X		X							X			53
	√	10	10	72511			VS			AR	Weekend	2017-10-21	20-4h			X		X						X				55
	√	11	11	72512			VS			AR	Weekend	2017-10-21	20-4h			X		X						X				47
	√	12	12	72513			VS			AR	Weekend	2017-10-21	20-4h			X		X							X			54
	√	13	13	72514			VS			AR	Weekend	2017-10-21	20-4h			X		X						X				35
	√	14	14	72516			VS			AR	Weekend	2017-10-21	20-4h			X		X							X			25
	√	15	15	72517			VS			AR	Weekend	2017-10-21	20-4h			X		X						X				21
	√	16	16	72518			VS			AR	Weekend	2017-10-21	20-4h			X		X						X				51
	√	17	17	72519			VS			AR	Weekend	2017-10-21	20-4h			X		X							X			43
	√	18	18	72521			VS			AR	Weekend	2017-10-21	20-4h			X												28
	√	19	19	72522			VS			AR	Weekend	2017-10-21	20-4h			X		X						X				54
	√	20	20	72523			VS			AR	Weekend	2017-10-21	20-4h			X												28
	√	21	21	72524			VS			AR	Weekend	2017-10-21	20-4h			X		X						X				69
	√	22	22	72525			VS			AR	Weekend	2017-10-21	20-4h			X		X						X				20
	√	23	23	72526			VS			AR	Weekend	2017-10-21	20-4h			X												66
	√	24	24	72527			VS			AR	Weekend	2017-10-21	20-4h			X		X							X			30
	√	25	25	72528			VS			AR	Weekend	2017-10-21	20-4h			X		X						X				48
	√	26	26	72529			VS			AR	Weekend	2017-10-21	20-4h			X		X						X				63
	√	27	27	72531			VS			AR	Weekend	2017-10-21	20-4h			X		X						X				36
	√	28	28	72532			VS			AR	Weekend	2017-10-21	20-4h			X		X							X			28
	√	29	29	72533			VS			AR	Weekend	2017-10-21	20-4h			X		X						X				21
	√	30	30	72534			VS			AR	Weekend	2017-10-21	20-4h			X		X						X				56
	√	31	31	72535			VS			AR	Weekend	2017-10-21	20-4h			X		X						X				23
	√	32	32	72620			VS			AR	Weekend	2017-10-21	20-4h			X		X						X				24
	√	33	33	72621			VS			AR	Weekend	2017-10-21	20-4h			X		X						X				29
	√	34	34	72622			VS			AR	Weekend	2017-10-21	20-4h			X		X							X			24
	√	35	35	72623			VS			AR	Weekend	2017-10-21	20-4h			X		X							X			35
	√	36	36	72624			VS			AR	Weekend	2017-10-21	20-4h			x		X							X			20
	√	37	37	72625			VS			AR	Weekend	2017-10-21	20-4h			X			X					X				21
	√	38	38	72626			VS			AR	Weekend	2017-10-21	20-4h			X		X							X			22
	√	39	39	72627			VS			AR	Weekend	2017-10-21	20-4h			X		X							X			43
	√	1	40	75600			VS			AR	Weekend	2018-04-08	20-4h			X												21
	√	2	41	75601			VS			AR	Weekend	2018-04-08	20-4h			X		X						X				31
	√	3	42	75602			VS			AR	Weekend	2018-04-08	20-4h			X		X							X			37
	√	4	43	75604			VS			AR	Weekend	2018-04-08	20-4h			X		X						X				44
	√	5	44	75605			VS			AR	Weekend	2018-04-08	20-4h			X		X						X				37
	√	6	45	75606			VS			AR	Weekend	2018-04-08	20-4h			X		X						X				46
	√	7	46	75607			VS			AR	Weekend	2018-04-08	20-4h			X		X										28
	√	8	47	75608			VS			AR	Weekend	2018-04-08	20-4h			X		X							X			47
	√	9	48	75609			VS			AR	Weekend	2018-04-08	20-4h			X		X										54
	√	10	49	75610			VS			AR	Weekend	2018-04-08	20-4h			X		X						X				63
	√	11	50	75611			VS			AR	Weekend	2018-04-08	20-4h			X		X										35
	√	12	51	75612			VS			AR	Weekend	2018-04-08	20-4h			X		X							X			18
	√	13	52	75613			VS			AR	Weekend	2018-04-08	20-4h			X		X							X			27
	√	14	53	75614			VS			AR	Weekend	2018-04-08	20-4h			X												49
	√	15	54	75615			VS			AR	Weekend	2018-04-08	20-4h			X		X						X				54
	√	16	55	75616			VS			AR	Weekend	2018-04-08	20-4h			X		X										35
	√	17	56	75617			VS			AR	Weekend	2018-04-08	20-4h			X		X							X			46
	√	18	57	75618			VS			AR	Weekend	2018-04-08	20-4h			X												53
	√	19	58	75619			VS			AR	Weekend	2018-04-08	20-4h			X		X										30
	√	20	59	75620			VS			AR	Weekend	2018-04-08	20-4h			X		X							X			24
	√	21	60	75622			VS			AR	Weekend	2018-04-08	20-4h			X												38
	√	22	61	75623			VS			AR	Weekend	2018-04-08	20-4h			X		X										29
	√	23	62	75624			VS			AR	Weekend	2018-04-08	20-4h			X		X							X			22
	√	24	63	75625			VS			AR	Weekend	2018-04-08	20-4h			X		X										23
	√	25	64	75626			VS			AR	Weekend	2018-04-08	20-4h			X		X						X				55
	√	26	65	75628			VS			AR	Weekend	2018-04-08	20-4h			X												21
	√	27	66	75629			VS			AR	Weekend	2018-04-08	20-4h			X		X							X			21
	√	28	67	75630			VS			AR	Weekend	2018-04-08	20-4h			X		X							X			35
	√	29	68	75631			VS			AR	Weekend	2018-04-08	20-4h			X												38
	√	30	69	75632			VS			AR	Weekend	2018-04-08	20-4h			X		X						X				45
	√	1	70	72553			VS			RC	Weekend	2018-06-15	20-4h			X					X							53
	√	2	71	72556			VS			RC	Weekend	2018-06-15	20-4h			X		X						X				59
	√	3	72	72567			VS			RC	Weekend	2018-06-15	20-4h			X		X										59
	√	4	73	72558			VS			RC	Weekend	2018-06-15	20-4h			X												34
	√	5	74	72550			VS			RC	Weekend	2018-06-15	20-4h			X		X							X			47
	√	6	75	72549			VS			RC	Weekend	2018-06-15	20-4h			X		X										32
	√	7	76	72542			VS			RC	Weekend	2018-06-15	20-4h			X		X						X				31
	√	8	77	72545			VS			RC	Weekend	2018-06-15	20-4h			X		X						X				25
	√	9	78	75640			VS			RC	Weekend	2018-06-15	20-4h			X		X						X				55
	√	10	79	75636			VS			RC	Weekend	2018-06-15	20-4h			X												43
	√	11	80	75621			VS			RC	Weekend	2018-06-15	20-4h			X		X						X				18
	√	12	81	75634			VS			RC	Weekend	2018-06-15	20-4h			X		X							X			52
	√	13	82	72566			VS			RC	Weekend	2018-06-15	20-4h			X		X						X				21
	√	14	83	72564			VS			RC	Weekend	2018-06-15	20-4h			X		X							X			34
	√	15	84	75637			VS			RC	Weekend	2018-06-15	20-4h			X		X						X				73
	√	16	85	72546			VS			RC	Weekend	2018-06-15	20-4h			X		X										48
	√	17	86	72615			VS			RC	Weekend	2018-06-15	20-4h			X					X			X				16
	√	18	87	75638			VS			RC	Weekend	2018-06-15	20-4h			X					X			X				62
	√	19	88	75627			VS			RC	Weekend	2018-06-15	20-4h			X		X										46
	√	20	89	72618			VS			RC	Weekend	2018-06-15	20-4h			X		X							X			30
	√	21	90	72544			VS			RC	Weekend	2018-06-15	20-4h			X		X						X				28
	√	22	91	75635			VS			RC	Weekend	2018-06-15	20-4h			X												65
	√	23	92	72555			VS			RC	Weekend	2018-06-15	20-4h			X					X			X				26
	√	24	93	72565			VS			RC	Weekend	2018-06-15	20-4h			X		X										42
	√	25	94	72560			VS			RC	Weekend	2018-06-15	20-4h			X		X						X				31
	√	26	95	72559			VS			RC	Weekend	2018-06-15	20-4h			X		X										20
	√	27	96	72562			VS			RC	Weekend	2018-06-15	20-4h			X		X						X				53
	√	28	97	72557			VS			RC	Weekend	2018-06-15	20-4h			X		X							X			26
	√	29	98	72554			VS			RC	Weekend	2018-06-15	20-4h			X		X							X			35
	√	30	99	75633			VS			RC	Weekend	2018-06-15	20-4h			X												26
	√	31	100	72547			VS			RC	Weekend	2018-06-15	20-4h			X												56
	√	1	101	72617			VS			RC	Weekend	2018-06-15	20-4h			X												31
	√	2	102	72619			VS			RC	Weekend	2018-06-15	20-4h			X		X						X				28
	√	3	103	72563			VS			RC	Weekend	2018-06-15	20-4h			X		X							X			58
	√	4	104	72548			VS			RC	Weekend	2018-06-15	20-4h			X		X						X				18
	√	1	105	72568			VS			AR	Weekend	2018-07-27	20-4h			X		X										23
	√	2	106	72569			VS			AR	Weekend	2018-07-27	20-4h			X												62
	√	3	107	72570			VS			AR	Weekend	2018-07-27	20-4h			X		X						X				60
	√	4	108	72571			VS			AR	Weekend	2018-07-27	20-4h			X		X						X				23
	√	5	109	72572			VS			AR	Weekend	2018-07-27	20-4h			X												45
	√	6	110	72573			VS			AR	Weekend	2018-07-27	20-4h			X		X						X				25
	√	7	111	72574			VS			AR	Weekend	2018-07-27	20-4h			X		X										49
	√	8	112	72576			VS			AR	Weekend	2018-07-27	20-4h			X		X						X				52
	√	9	113	72577			VS			AR	Weekend	2018-07-27	20-4h			X		X										40
	√	10	114	72578			VS			AR	Weekend	2018-07-27	20-4h			X		X						X				51
	√	11	115	72579			VS			AR	Weekend	2018-07-27	20-4h			X		X						X				47
	√	12	116	72580			VS			AR	Weekend	2018-07-27	20-4h			X		X							X			37
	√	13	117	72581			VS			AR	Weekend	2018-07-27	20-4h			X		X							X			30
	√	14	118	72582			VS			AR	Weekend	2018-07-27	20-4h			X		X										70
	√	15	119	72583			VS			AR	Weekend	2018-07-27	20-4h			X												29
	√	16	120	72585			VS			AR	Weekend	2018-07-27	20-4h			X		X						X				22
	√	17	121	72586			VS			AR	Weekend	2018-07-27	20-4h			X												50
	√	18	122	72587			VS			AR	Weekend	2018-07-27	20-4h			X		X										23
	√	19	123	72588			VS			AR	Weekend	2018-07-27	20-4h			X		X						X				54
	√	20	124	72590			VS			AR	Weekend	2018-07-27	20-4h			X		X						X				62
	√	21	125	72591			VS			AR	Weekend	2018-07-27	20-4h			X		X						X				70
	√	22	126	72592			VS			AR	Weekend	2018-07-27	20-4h			X		X										25
	√	23	127	72593			VS			AR	Weekend	2018-07-27	20-4h			X		X						X				28
	√	24	128	72594			VS			AR	Weekend	2018-07-27	20-4h			X		X										47
	√	25	129	72595			VS			AR	Weekend	2018-07-27	20-4h			X		X						X				37
	√	26	130	72608			VS			AR	Weekend	2018-07-27	20-4h			X		X										32
	√	27	131	72610			VS			AR	Weekend	2018-07-27	20-4h			X		X						X				39
	√	28	132	72611			VS			AR	Weekend	2018-07-27	20-4h			X		X							X			57
	√	29	133	72612			VS			AR	Weekend	2018-07-27	20-4h			X		X						X				45
	√	30	134	72613			VS			AR	Weekend	2018-07-27	20-4h			X		X										39
	√	31	135	72614			VS			AR	Weekend	2018-07-27	20-4h			X		X							X			62
	√	32	136	72616			VS			AR	Weekend	2018-07-27	20-4h			X												34
	√	1	137	67250			VS			AR	Weekend	2018-11-02	20-4h			X		X										30
	√	2	138	67252			VS			AR	Weekend	2018-11-02	20-4h			X		X										38
	√	3	139	67253			VS			AR	Weekend	2018-11-02	20-4h			X		X										40
	√	4	140	67254			VS			AR	Weekend	2018-11-02	20-4h			X		X										25
	√	5	141	67255			VS			AR	Weekend	2018-11-02	20-4h			X												64
	√	6	142	67256			VS			AR	Weekend	2018-11-02	20-4h			X		X						X				69
	√	7	143	67257			VS			AR	Weekend	2018-11-02	20-4h			X		X						X				61
	√	8	144	67258			VS			AR	Weekend	2018-11-02	20-4h			X		X						X				58
	√	9	145	67259			VS			AR	Weekend	2018-11-02	20-4h			X		X						X				44
	√	10	146	67260			VS			AR	Weekend	2018-11-02	20-4h			X		X										35
	√	11	147	67261			VS			AR	Weekend	2018-11-02	20-4h			X		X										35
	√	12	148	67262			VS			AR	Weekend	2018-11-02	20-4h			X		X							X			21
	√	13	149	67263			VS			AR	Weekend	2018-11-02	20-4h			X		X						X				37
	√	14	150	67264			VS			AR	Weekend	2018-11-02	20-4h			X												53
	√	15	151	67265			VS			AR	Weekend	2018-11-02	20-4h			X												39
	√	16	152	67266			VS			AR	Weekend	2018-11-02	20-4h			X		X										39
	√	17	153	67267			VS			AR	Weekend	2018-11-02	20-4h			X		X						X				60
	√	18	154	67268			VS			AR	Weekend	2018-11-02	20-4h			X		X						X				38
	√	19	155	67269			VS			AR	Weekend	2018-11-02	20-4h			X		X										61
	√	20	156	67270			VS			AR	Weekend	2018-11-02	20-4h			X		X						X				18
	√	21	157	67271			VS			AR	Weekend	2018-11-02	20-4h			X												28
	√	22	158	67273			VS			AR	Weekend	2018-11-02	20-4h			X												24
	√	23	159	67274			VS			AR	Weekend	2018-11-02	20-4h			X		X										57
	√	24	160	67275			VS			AR	Weekend	2018-11-02	20-4h			X		X						X				38
	√	25	161	67276			VS			AR	Weekend	2018-11-02	20-4h			X												24
	√	26	162	67277			VS			AR	Weekend	2018-11-02	20-4h			X		X										52
	√	27	163	67278			VS			AR	Weekend	2018-11-02	20-4h			X		X										51
	√	28	164	67280			VS			AR	Weekend	2018-11-02	20-4h			X		X						X				38
	√	29	165	67281			VS			AR	Weekend	2018-11-02	20-4h			X		X							X			32
	√	30	166	67282			VS			AR	Weekend	2018-11-02	20-4h			X		X							X			25
	√	31	167	67283			VS			AR	Weekend	2018-11-02	20-4h			X									X			22
	√	32	168	67284			VS			AR	Weekend	2018-11-02	20-4h			X			X					X				31
	√	33	169	67426			VS			AR	Weekend	2018-11-02	20-4h			X		X										41
	√	34	170	67427			VS			AR	Weekend	2018-11-02	20-4h			X		X							X			43
	√	35	171	67428			VS			AR	Weekend	2018-11-02	20-4h			X		X										53
	√	36	172	72589			VS			AR	Weekend	2018-11-02	20-4h			X		X										74
	√	37	173	72596			VS			AR	Weekend	2018-11-02	20-4h			X		X							X			54
	√	38	174	72597			VS			AR	Weekend	2018-11-02	20-4h			X												51
	√	39	175	72598			VS			AR	Weekend	2018-11-02	20-4h			X		X										62
	√	40	176	72600			VS			AR	Weekend	2018-11-02	20-4h			X		X							X			30
	√	41	177	72601			VS			AR	Weekend	2018-11-02	20-4h			X		X						X				57
	√	42	178	72602			VS			AR	Weekend	2018-11-02	20-4h			X												22
	√	43	179	72605			VS			AR	Weekend	2018-11-02	20-4h			X		X										54
	√	44	180	72606			VS			AR	Weekend	2018-11-02	20-4h			X		X							X			30
	√	1	181	67279			VS			RC	Week	2019-10-22	20-4h			X												22
	√	2	182	67287			VS			RC	Week	2019-10-22	20-4h			X		X							X			48
	√	3	183	67288			VS			RC	Week	2019-10-22	20-4h			X		X							X			28
	√	4	184	67289			VS			RC	Week	2019-10-22	20-4h			X				X				X				24
	√	5	185	67290			VS			RC	Week	2019-10-22	20-4h			X		X						X				20
	√	6	186	67291			VS			RC	Week	2019-10-22	20-4h			X		X						X				31
	√	7	187	67292			VS			RC	Week	2019-10-22	20-4h			X		X							X			56
	√	8	188	67293			VS			RC	Week	2019-10-22	20-4h			X		X						X				31
	√	9	189	67294			VS			RC	Week	2019-10-22	20-4h			X												33
	√	10	190	67295			VS			RC	Week	2019-10-22	20-4h			X		X						X				66
	√	11	191	67296			VS			RC	Week	2019-10-22	20-4h			X		X						X				55
	√	12	192	67297			VS			RC	Week	2019-10-22	20-4h			X		X							X			28
	√	13	193	67298			VS			RC	Week	2019-10-22	20-4h			X		X						X				27
	√	14	194	67299			VS			RC	Week	2019-10-22	20-4h			X		X						X				24
	√	15	195	67300			VS			RC	Week	2019-10-22	20-4h			X		X						X				45
	√	16	196	67301			VS			RC	Week	2019-10-22	20-4h			X												24
	√	17	197	67302			VS			RC	Week	2019-10-22	20-4h			X		X							X			25
	√	18	198	67304			VS			RC	Week	2019-10-22	20-4h			X		X						X				44
	√	19	199	67306			VS			RC	Week	2019-10-22	20-4h			X		X						X				48
	√	20	200	67307			VS			RC	Week	2019-10-22	20-4h			X		X										29
	√	21	201	67308			VS			RC	Week	2019-10-22	20-4h			X		X						X				24
	√	22	202	67309			VS			RC	Week	2019-10-22	20-4h			X		X						X				30
	√	23	203	67310			VS			RC	Week	2019-10-22	20-4h			X		X						X				42
	√	24	204	67311			VS			RC	Week	2019-10-22	20-4h			X		X							X			20
	√	25	205	67312			VS			RC	Week	2019-10-22	20-4h			X
	√	26	206	67313			VS			RC	Week	2019-10-22	20-4h			X		X							X			31
	√	27	207	67314			VS			RC	Week	2019-10-22	20-4h			X		X						X				40
	√	28	208	67315			VS			RC	Week	2019-10-22	20-4h			X												35
	√	29	209	67316			VS			RC	Week	2019-10-22	20-4h			X		X							X			59
	√	30	210	67317			VS			RC	Week	2019-10-22	20-4h			X		X						X				22
	√	31	211	67318			VS			RC	Week	2019-10-22	20-4h			X				X				X				46
	√	32	212	67319			VS			RC	Week	2019-10-22	20-4h			X		X							X			60
	√	33	213	67320			VS			RC	Week	2019-10-22	20-4h			X												20
	√	34	214	67321			VS			RC	Week	2019-10-22	20-4h			X		X						X				37
	√	35	215	67322			VS			RC	Week	2019-10-22	20-4h			X		X										37
	√	36	216	67323			VS			RC	Week	2019-10-22	20-4h			X												21
	√	37	217	67324			VS			RC	Week	2019-10-22	20-4h			X								X				59
	√	38	218	67325			VS			RC	Week	2019-10-22	20-4h			X								X				24
	√	39	219	67326			VS			RC	Week	2019-10-22	20-4h			X		X						X				52
	√	40	220	67327			VS			RC	Week	2019-10-22	20-4h			X		X						X				21
	√	41	221	67328			VS			RC	Week	2019-10-22	20-4h			X		X										21
	√	42	222	67329			VS			RC	Week	2019-10-22	20-4h			X		X						X				25
	√	43	223	67330			VS			RC	Week	2019-10-22	20-4h			X												25
	√	44	224	67331			VS			RC	Week	2019-10-22	20-4h			X		X							X			19
	√	45	225	67332			VS			RC	Week	2019-10-22	20-4h			X		X						X				22
	√	46	226	67333			VS			RC	Week	2019-10-22	20-4h			X		X							X			44
	√	47	227	67334			VS			RC	Week	2019-10-22	20-4h			X		X										23
	√	48	228	67335			VS			RC	Week	2019-10-22	20-4h			X					X			X				21
	√	49	229	67336			VS			RC	Week	2019-10-22	20-4h			X		X							X			34
	√	50	230	67337			VS			RC	Week	2019-10-22	20-4h			X
	√	51	231	67338			VS			RC	Week	2019-10-22	20-4h			X		X						X				23
	√	52	232	67339			VS			RC	Week	2019-10-22	20-4h			X		X						X				31
	√	53	233	67340			VS			RC	Week	2019-10-22	20-4h			X		X						X				39
	√	54	234	67341			VS			RC	Week	2019-10-22	20-4h			X		X										78
	√	55	235	67342			VS			RC	Week	2019-10-22	20-4h			X		X						X				25
	√	56	236	67343			VS			RC	Week	2019-10-22	20-4h			X		X										32
	√	57	237	67344			VS			RC	Week	2019-10-22	20-4h			X		X						X				19
	√	58	238	67345			VS			RC	Week	2019-10-22	20-4h			X		X						X				65
	√	1	239	67347			VD			Ville	Week	2020-01-30	04-12h			X				X				X				53
	√	2	240	67348			VD			Ville	Week	2020-01-30	04-12h			X		X						X				37
	√	3	241	67346			VD			Ville	Week	2020-01-30	04-12h			X		X						X				20
	√	4	242	67252			VD			Ville	Week	2020-01-30	04-12h			X			X					X				35
	√	5	243	67355			VD			Ville	Week	2020-01-30	04-12h			X		X						X				34
	√	6	244	67384			VD			Ville	Week	2020-01-30	04-12h			X		X							X			22
	√	7	245	67353			VD			Ville	Week	2020-01-30	04-12h			X		X						X				47
	√	8	246	67359			VD			Ville	Week	2020-01-30	04-12h			X		X							X			21
	√	9	247	67366			VD			Ville	Week	2020-01-30	04-12h			X		X						X				37
	√	10	248	67360			VD			Ville	Week	2020-01-30	04-12h			X		X							X			40
	√	11	249	67364			VD			Ville	Week	2020-01-30	04-12h			X			X					X				57
	√	12	250	67361			VD			Ville	Week	2020-01-30	04-12h			X		X							X			54
	√	13	251	67368			VD			Ville	Week	2020-01-30	04-12h			X		X							X			54
	√	14	252	67370			VD			Ville	Week	2020-01-30	04-12h			X		X						X				23
	√	15	253	67369			VD			Ville	Week	2020-01-30	04-12h			X								X				48
	√	16	254	67362			VD			Ville	Week	2020-01-30	04-12h			X		X						X				23
	√	17	255	67363			VD			Ville	Week	2020-01-30	04-12h			X		X						X				45
	√	18	256	67365			VD			Ville	Week	2020-01-30	04-12h			X		X							X			52
	√	19	257	67367			VD			Ville	Week	2020-01-30	04-12h			X		X							X			48
	√	20	258	67371			VD			Ville	Week	2020-01-30	04-12h			X								X				33
	√	21	259	67375			VD			Ville	Week	2020-01-30	04-12h			X								X				43
	√	22	260	67373			VD			Ville	Week	2020-01-30	04-12h			X								X				43
	√	23	261	67372			VD			Ville	Week	2020-01-30	04-12h			X		X						X				27
	√	24	262	67374			VD			Ville	Week	2020-01-30	04-12h			X				X				X				37
	√	25	263	67377			VD			Ville	Week	2020-01-30	04-12h			X									X			24
	√	26	264	67378			VD			Ville	Week	2020-01-30	04-12h			X		X						X				58
	√	27	265	67376			VD			Ville	Week	2020-01-30	04-12h			X		X						X				61
	√	28	266	67383			VD			Ville	Week	2020-01-30	04-12h			X		X							X			28
	√	29	267	67385			VD			Ville	Week	2020-01-30	04-12h			X		X							X			66
	√	30	268	67382			VD			Ville	Week	2020-01-30	04-12h			X		X						X				49
	√	31	269	67380			VD			Ville	Week	2020-01-30	04-12h			X		X							X			46
	√	32	270	67381			VD			Ville	Week	2020-01-30	04-12h			X		X							X			28
	√	33	271	67379			VD			Ville	Week	2020-01-30	04-12h			X		X							X			46
	√	34	272	67389			VD			Ville	Week	2020-01-30	04-12h			X									X			36
	√	35	273	67392			VD			Ville	Week	2020-01-30	04-12h			X		x						X				65
	√	36	274	67387			VD			Ville	Week	2020-01-30	04-12h			X		X						X				36
	√	37	275	67390			VD			Ville	Week	2020-01-30	04-12h			X		X							X			22
	√	38	276	67386			VD			Ville	Week	2020-01-30	04-12h			X		X							X			48
	√	39	277	67350			VD			Ville	Week	2020-01-30	04-12h			X		X						X				28
	√	40	278	67349			VD			Ville	Week	2020-01-30	04-12h			X		X						X				36
	√	41	279	67354			VD			Ville	Week	2020-01-30	04-12h			X		X						X				70
	√	42	280	67356			VD			Ville	Week	2020-01-30	04-12h			X		X						X				77
	√	43	281	67358			VD			Ville	Week	2020-01-30	04-12h			X		X						X				60
	√	44	282	67357			VD			Ville	Week	2020-01-30	04-12h			X		X										46
	√	45	283	67351			VD			Ville	Week	2020-01-30	04-12h			X		X						X				65
	√	46	284	67388			VD			Ville	Week	2020-01-30	04-12h			X		X						X				50
	√	47	285	67393			VD			Ville	Week	2020-01-30	04-12h			X									X			55
[truncated: 130 more columns]
